# Supplementary material for: Immune training enhances anti-viral responses and improves outcomes in Pax5−/+ mice susceptible to chronic infection
Source: EMBO Mol Med. 2025 Mar 13;17(4):696–721. doi: 10.1038/s44321-025-00208-4 (PMC11982562; doi:10.1038/s44321-025-00208-4)
Supplement: Supplementary file 1 — Table EV1 [file 44321_2025_208_MOESM1_ESM.xlsx]

## Sheet: CODEX_cycle_info
Table 1: CODEX staining cycle info, antibody dilutions and oligonucleotide sequences.
Cycle	Target	Clone	Oligo	Sequence (5'-3')	Reporter Sequence (3'-5')	Fluorophore	Dilution (1:x)	Volume ab for X µl ab cocktail	Exposure time (ms)	Comment on dilution
1	CD3	17A2	81	/mal/ATGGTTTAGGACTAC	GTAGTCCTAAACCAT	ATTO647	200	1	100	stock dilution 1:5
3	CD8a	53-6.7	6	/mal/TACTCCTCGCCG	CGGCGAGGAGTA	ATTO647	200	1	100	stock dilution 1:5
6	Ly6G	1A8	55	/mal/TGGATGTGTTACGAT	ATCGTAACACATCCA	ATTO550	200	1	200	stock dilution 1:100
6	CD4	RM4-5	7	/mal/CGCTAAGATATTCTAAG	CTTAGAATATCTTAGCG	ATTO647	200	1	100	stock dilution 1:5
7	F4/80	T45-2342	48	/mal/TGTATGAGTAGTAATCT	AGATTACTACTCATACA	ATTO550	200	1	200	stock dilution 1:10
8	ki-67	B56	2	/mal/GCACGGCAAAGTG	CACTTTGCCGTGC	ATTO550	100	2	150	stock dilution 1:40
9	FoxP3	FJK-16s	72	/mal/AGGTCAACTCGCAC	GTGCGAGTTGACCT	ATTO647	200	1	400
10	Ly-6C	HK1.4	41	/mal/AACGCGACGGAT	ATCCGTCGCGTT	ATTO550	250	0.8	300	stock dilution 1:50
16	B220	Ra3-6B2	3	/mal/CAAGGAACTACCGA	TCGGTAGTTCCTTG	ATTO647	150	1.33333	300
