# Supplementary material for: Immune training enhances anti-viral responses and improves outcomes in Pax5−/+ mice susceptible to chronic infection
Source: EMBO Mol Med. 2025 Mar 13;17(4):696–721. doi: 10.1038/s44321-025-00208-4 (PMC11982562; doi:10.1038/s44321-025-00208-4)
Supplement: Supplementary file 3 — Source data Fig. 1 [file 44321_2025_208_MOESM3_ESM.zip]

Archive with 17 entries (11 files):
- Figure1/
- Figure1/1A/
- Figure1/1A/Sourcedata1A.xlsx
- Figure1/1B/
- Figure1/1B/._Sourcedata1B.xlsx
- Figure1/1B/Sourcedata1B.xlsx
- Figure1/1C/
- Figure1/1C/._Figure1C.pzfx
- Figure1/1C/._Sourcedata1C.xlsx
- Figure1/1C/Sourcedata1C.xlsx
- Figure1/1D/
- Figure1/1D/._ARCHIVE.xlsx
- Figure1/1D/._SourceData1D.xlsx
- Figure1/1D/SourceData1D.xlsx
- Figure1/1E/
- Figure1/1E/._Figure1E.pzfx
- Figure1/1E/SourceData1E.xlsx
