# Supplementary material for: Immune training enhances anti-viral responses and improves outcomes in Pax5−/+ mice susceptible to chronic infection
Source: EMBO Mol Med. 2025 Mar 13;17(4):696–721. doi: 10.1038/s44321-025-00208-4 (PMC11982562; doi:10.1038/s44321-025-00208-4)
Supplement: Supplementary file 3 — Source data Fig. 1 [file 44321_2025_208_MOESM3_ESM.zip › Figure1/1A/Sourcedata1A.xlsx]

## Sheet: Sheet1
								Reference/normal values
				Healthy Carriers			Patient	5th percentile	95th percentile	Reference range lowest	Reference range highest
		CD4 T cells	CD3+CD4+ (% of lymphocytes)	45.5	48.9	43.6	37.9	28	57
		CD8 T cells	CD3+CD8+ (% of lymphocytes)	25.4	16.8	22.2	19.1	10	39
		Memory T cells	CD45RO+ (% of lymphocytes)	23.6	23.1	15.6	9.42			34	79
		Activated T cells	CD3+HLADR+ (% of lymphocytes)	8.49	4.58	2.11	3.12	2	12
		NK Cells	CD3-CD56+ (% of lymphocytes)	7.14	13.4	4.97	4.4	7	31
