# Supplementary material for: Immune training enhances anti-viral responses and improves outcomes in Pax5−/+ mice susceptible to chronic infection
Source: EMBO Mol Med. 2025 Mar 13;17(4):696–721. doi: 10.1038/s44321-025-00208-4 (PMC11982562; doi:10.1038/s44321-025-00208-4)
Supplement: Supplementary file 3 — Source data Fig. 1 [file 44321_2025_208_MOESM3_ESM.zip › Figure1/1B/Sourcedata1B.xlsx]

## Sheet: Sheet1
		Days	Pax5-/+	Pax5-/+-VSV	WT	WT-VSV
		90		0
		90		0
		90		0
		475		0
		475		0
		475		0
		475		0
		475		0
		475		0
		90				0
		90				0
		90				0
		475				0
		475				0
		90	0
		90	0
		90	0
		475	0
		475	0
		475	0
		475	0
		90			0
		90			0
		90			0
		90			0
		475			0
		475			0
		475			0
		475			0
		475			0
		468				0
		468				0
		468		0
		468		0
		468		0
		468				0
		468		0
		468				0
		468				0
		468		0
		468	0
		468			0
		468	0
		468			0
		468	0
		468	0
