# Supplementary material for: Immune training enhances anti-viral responses and improves outcomes in Pax5−/+ mice susceptible to chronic infection
Source: EMBO Mol Med. 2025 Mar 13;17(4):696–721. doi: 10.1038/s44321-025-00208-4 (PMC11982562; doi:10.1038/s44321-025-00208-4)
Supplement: Supplementary file 3 — Source data Fig. 1 [file 44321_2025_208_MOESM3_ESM.zip › Figure1/1C/Sourcedata1C.xlsx]

## Sheet: Sheet1
	Days	Pax5-/+	Pax5-/+-Docile	WT	WT-Docile
	182		1
	182		1
	207		1
	207		1
	361	0
	361	0
	370	0
	182				0
	370				0
	207				0
	370				0
	370				0
	370			0
	370			0
	266			0
	173			0
	370			0
	263		1
	320		0
	453		0
	187		1
	167		1
	211	0
	453	0
	453	0
	453	0
	453	0
	123	0
	124				0
	167				0
	152				1
	453				0
	453			0
	320			0
	284		1
	192		1
	216		1
	216		0
	284		1
	263				1
	192				0
	216				0
	348				0
	235		1
	356		0
	356		1
	333		1
	431				0
	235				1
	356				0
	333				1
	431	0
	431	0
	431	0
	431	0
	154	0
	431			0
	431			0
	431			0
	431			0
	418			0
	225		1
	292		1
	292		0
	292		0
	292		0
