# Supplementary material for: Immune training enhances anti-viral responses and improves outcomes in Pax5−/+ mice susceptible to chronic infection
Source: EMBO Mol Med. 2025 Mar 13;17(4):696–721. doi: 10.1038/s44321-025-00208-4 (PMC11982562; doi:10.1038/s44321-025-00208-4)
Supplement: Supplementary file 3 — Source data Fig. 1 [file 44321_2025_208_MOESM3_ESM.zip › Figure1/1D/SourceData1D.xlsx]

## Sheet: Sheet1
	Plaque Counts
	Bone Marrow		Spleen
	S	C	S	C
	5.52	2.47712	5.26	2.477
	2.477	2.47712	4.73	2.477
	5.38	2.47712	6.03	4.95
	5.12	2.477	5.02	2.477
	2.47712	2.477	5.431	6.18
	2.47712	2.477	3.95424	2.47712
	5	2.477	4.48	2.47712
	2.47712	2.477	4.78	2.477
	2.47712	2.477	2.48	2.47712
		5.176	2.48	2.48
		2.477	3.59	4.07918
		2.477	5.47712	5.556
		2.477		4.77815
				2.47712
