# Supplementary material for: Immune training enhances anti-viral responses and improves outcomes in Pax5−/+ mice susceptible to chronic infection
Source: EMBO Mol Med. 2025 Mar 13;17(4):696–721. doi: 10.1038/s44321-025-00208-4 (PMC11982562; doi:10.1038/s44321-025-00208-4)
Supplement: Supplementary file 3 — Source data Fig. 1 [file 44321_2025_208_MOESM3_ESM.zip › Figure1/1E/SourceData1E.xlsx]

## Sheet: Sheet1
	LDH
	C	S
	534	2589
	2478	2826
	1791	4896
	411	3903
	684	4983
	645	705
