# Supplementary material for: Immune training enhances anti-viral responses and improves outcomes in Pax5−/+ mice susceptible to chronic infection
Source: EMBO Mol Med. 2025 Mar 13;17(4):696–721. doi: 10.1038/s44321-025-00208-4 (PMC11982562; doi:10.1038/s44321-025-00208-4)
Supplement: Supplementary file 4 — Source data Fig. 2 [file 44321_2025_208_MOESM4_ESM.zip]

Archive with 30 entries (23 files):
- Figure2/
- Figure2/2A/
- Figure2/2A/._Figure2A.pzfx
- Figure2/2A/._SourceData2A.xlsx
- Figure2/2A/._SourceData2A_NewV2.xlsx
- Figure2/2A/SourceData2A.xlsx
- Figure2/2B/
- Figure2/2B/._Figure2B.pzfx
- Figure2/2B/._Source Data Figure2B.xlsx
- Figure2/2B/SourceData 2B.xlsx
- Figure2/2C/
- Figure2/2C/._Archive2CNew.pzfx
- Figure2/2C/._Sourcedata 2C.xlsx
- Figure2/2C/Sourcedata 2C.xlsx
- Figure2/2D/
- Figure2/2D/._SourceData2D.xlsx
- Figure2/2D/SourceData2D.xlsx
- Figure2/2E/
- Figure2/2E/H&E graph/
- Figure2/2E/H&E graph/Pax5 Day120 round.tif
- Figure2/2E/H&E graph/Pax5 Day120.tif
- Figure2/2E/H&E graph/Pax5 Day15 round.tif
- Figure2/2E/H&E graph/Pax5 Day15.tif
- Figure2/2E/H&E graph/Pax5 Naive.tif
- Figure2/2E/H&E graph/WT Day120 round.tif
- Figure2/2E/H&E graph/WT Day120.tif
- Figure2/2E/H&E graph/WT Day15 round.tif
- Figure2/2E/H&E graph/WT Day15.tif
- Figure2/2E/H&E graph/WT Naive.tif
- Figure2/2E/Sourcedata2E.xlsx
