# Supplementary material for: Immune training enhances anti-viral responses and improves outcomes in Pax5−/+ mice susceptible to chronic infection
Source: EMBO Mol Med. 2025 Mar 13;17(4):696–721. doi: 10.1038/s44321-025-00208-4 (PMC11982562; doi:10.1038/s44321-025-00208-4)
Supplement: Supplementary file 4 — Source data Fig. 2 [file 44321_2025_208_MOESM4_ESM.zip › Figure2/2A/SourceData2A.xlsx]

## Sheet: Sheet1
			WT + LCMV (gp33)							Pax5-/+ + LCMV (gp33)							WT + LCMV (np369)							Pax5-/+ + LCMV (np369)
		Liver	1735952	513370	1270702					473218	685969	137831					8305	129104	27450					111494	61572	206285	46140
		LN	2500	4036	9238					5630	4476	29602					436	1346	1322					1619	2734	8227
		BM	49652	54357	52330	26842	120815	28030	158919	43946	54350	43029	58953	34976	386094	226718	5179	19899	5003	4404	17289	11695	33988	24740	14609	26800	21691	81928	61128	127737	63780
