# Supplementary material for: Immune training enhances anti-viral responses and improves outcomes in Pax5−/+ mice susceptible to chronic infection
Source: EMBO Mol Med. 2025 Mar 13;17(4):696–721. doi: 10.1038/s44321-025-00208-4 (PMC11982562; doi:10.1038/s44321-025-00208-4)
Supplement: Supplementary file 4 — Source data Fig. 2 [file 44321_2025_208_MOESM4_ESM.zip › Figure2/2B/SourceData 2B.xlsx]

## Sheet: Sheet1
		Days post infection	WT + Docile- gp33											PAX5-/+ + Docile-gp33										WT + Docile np396										PAX5-/+ + Docile np368
		15	36173	11742	102903	6595	44708	18579	153069					16527	42542	24213	23058	50785	24735	717875	653406			2753	756	9032	1166							8051	7838	3967	5885
		90	20646	34182	5944.85	809.773	1924.2	2288	1586	123444	14347	8280	77345	67799.1	161668	10077.5	55988.8	9932	230824	245530	2730	6251	38474	809	1778	717	305	620	344	19858	3693	8247	3622	4078	34298	1067	4024	858	901	5128	15186	1462	1149	15707
		120	8450	7820	2149									9052	25976	23991								549	1392	1656								10518	15912	16422	20929
