# Supplementary material for: Immune training enhances anti-viral responses and improves outcomes in Pax5−/+ mice susceptible to chronic infection
Source: EMBO Mol Med. 2025 Mar 13;17(4):696–721. doi: 10.1038/s44321-025-00208-4 (PMC11982562; doi:10.1038/s44321-025-00208-4)
Supplement: Supplementary file 4 — Source data Fig. 2 [file 44321_2025_208_MOESM4_ESM.zip › Figure2/2C/Sourcedata 2C.xlsx]

## Sheet: Sheet1
		Days post infection	Pax5-/+ +LCMV											WT+LCMV
	Spleen	15	5.176	4.954	4.954	4.954								5.079	5.176	5.079	5.778
		120	2.477	6.045	3.079	5.778	2.477	2.477	2.477	2.477	4.255	5.839	2.477	3.477	2.477	2.477	2.477	2.477	2.477	2.477	2.477	2.477	2.477	2.477
	Liver	15	5.653	5.518	4.954	5.518								6.591	5.477	4.954	5.892
		120	2.477	6.477	2.477	5.954	2.477	2.477	2.477	2.477	4.778	6.82	6.623	2.477	2.477	3.95	2.477	2.477	2.477	2.477	5.38	2.477	2.477	2.477
	BM	15	3.95	3.778	2.954	4.255								3.778	3.778	3.778	4.477
		120	2.477	4.778	2.477	2.477	2.477	2.477	2.477	2.477	2.477	3.778	3.778	2.477	2.477	4.17	2.477	2.477	2.477	2.477	2.477	2.477	2.477	2.477
	LN	15	5.65	5.18	4.18	2.477								5.43	4.52	4.65	5.78
		120	2.477	4.477	2.477	4.708	2.477	2.477	2.477	2.477	3.431	5.556	2.477	2.477	2.477	2.477	2.477	2.477	2.477	2.477	2.477	2.477	2.477	2.477
