# Supplementary material for: Immune training enhances anti-viral responses and improves outcomes in Pax5−/+ mice susceptible to chronic infection
Source: EMBO Mol Med. 2025 Mar 13;17(4):696–721. doi: 10.1038/s44321-025-00208-4 (PMC11982562; doi:10.1038/s44321-025-00208-4)
Supplement: Supplementary file 4 — Source data Fig. 2 [file 44321_2025_208_MOESM4_ESM.zip › Figure2/2D/SourceData2D.xlsx]

## Sheet: Sheet1
		LDH
		WT -LCMV								Pax5-/+ -LCMV
Days	15	1266	1119	2031	1275					1110	2241	1320	1656
	120	1779	1458	393	537	1644	717	1017	870	2499	1614	1794	2055	1116	1338
