# Supplementary material for: Immune training enhances anti-viral responses and improves outcomes in Pax5−/+ mice susceptible to chronic infection
Source: EMBO Mol Med. 2025 Mar 13;17(4):696–721. doi: 10.1038/s44321-025-00208-4 (PMC11982562; doi:10.1038/s44321-025-00208-4)
Supplement: Supplementary file 4 — Source data Fig. 2 [file 44321_2025_208_MOESM4_ESM.zip › Figure2/2E/Sourcedata2E.xlsx]

## Sheet: Sheet1
			WT-LCMV						Pax5-/+ -LCMV
		Naive	0.0405	0.181	3.7721				1.3927	3.1779	0.4034
		Day15	26.6026	12.7129	25.2126				9.914	17.6174	7.3532
		Day120	2.5224	1.8182	1.8049	2.7407	2.7598	2.8849	4.8238	4.8731	3.4271	4.1369
