# Supplementary material for: Immune training enhances anti-viral responses and improves outcomes in Pax5−/+ mice susceptible to chronic infection
Source: EMBO Mol Med. 2025 Mar 13;17(4):696–721. doi: 10.1038/s44321-025-00208-4 (PMC11982562; doi:10.1038/s44321-025-00208-4)
Supplement: Supplementary file 5 — Source data Fig. 3 [file 44321_2025_208_MOESM5_ESM.zip]

Archive with 13 entries (6 files):
- 44321_2025_208_MOESM5_ESM/
- 44321_2025_208_MOESM5_ESM/Figure3/
- 44321_2025_208_MOESM5_ESM/Figure3/Figure3A/
- 44321_2025_208_MOESM5_ESM/Figure3/Figure3A/fcs/
- 44321_2025_208_MOESM5_ESM/Figure3/Figure3A/fcs/Figure 3A raw cytoflex file.fcs
- 44321_2025_208_MOESM5_ESM/Figure3/Figure3A/fcs/Figure3A Gating.wsp
- 44321_2025_208_MOESM5_ESM/Figure3/Figure3A/Source Data 3A.xlsx
- 44321_2025_208_MOESM5_ESM/Figure3/Figure3B/
- 44321_2025_208_MOESM5_ESM/Figure3/Figure3B/Source Data 3B.xlsx
- 44321_2025_208_MOESM5_ESM/Figure3/Figure3C/
- 44321_2025_208_MOESM5_ESM/Figure3/Figure3C/SourceData3C.xlsx
- 44321_2025_208_MOESM5_ESM/Figure3/Figure3D/
- 44321_2025_208_MOESM5_ESM/Figure3/Figure3D/Source Data 3D.xlsx
