# Supplementary material for: Immune training enhances anti-viral responses and improves outcomes in Pax5−/+ mice susceptible to chronic infection
Source: EMBO Mol Med. 2025 Mar 13;17(4):696–721. doi: 10.1038/s44321-025-00208-4 (PMC11982562; doi:10.1038/s44321-025-00208-4)
Supplement: Supplementary file 5 — Source data Fig. 3 [file 44321_2025_208_MOESM5_ESM.zip › 44321_2025_208_MOESM5_ESM/Figure3/Figure3A/fcs/Figure3A Gating.wsp]

<?xml version="1.0" encoding="UTF-8"?>
 <Workspace version="20.0"  modDate="Fri Jan 31 21:05:18 CET 2025"  clientTimestamp="1738353918902"  flowJoVersion="10.4"  drawRowBorders="1"  drawColumnBorders="1"  curGroup="All Samples"  groupPaneHeight="214"  xmlns:xsi="http://www.w3.org/2001/XMLSchema-instance"  xmlns:gating="http://www.isac-net.org/std/Gating-ML/v2.0/gating"  xmlns:transforms="http://www.isac-net.org/std/Gating-ML/v2.0/transformations"  xmlns:data-type="http://www.isac-net.org/std/Gating-ML/v2.0/datatypes"  xsi:schemaLocation="http://www.isac-net.org/std/Gating-ML/v2.0/gating http://www.isac-net.org/std/Gating-ML/v2.0/gating/Gating-ML.v2.0.xsd http://www.isac-net.org/std/Gating-ML/v2.0/transformations http://www.isac-net.org/std/Gating-ML/v2.0/gating/Transformations.v2.0.xsd http://www.isac-net.org/std/Gating-ML/v2.0/datatypes http://www.isac-net.org/std/Gating-ML/v2.0/gating/DataTypes.v2.0.xsd "  nonAutoSaveFileName="file:/Volumes/LaCie/EMBOMOLMEDArchive/Source%20data%20for%20upload%20to%20EMBO/Sourcedata/Figure3/Figure3A/fcs/Figure3A%20Gating.wsp" >
   <WindowPosition x="722"  y="472"  width="700"  height="600"  displayed="1"  panelState="" />
   <TextTraits font="SansSerif"  size="11"  name=""  style="plain"  color="#000000"  background="#00ffffff"  just="left" />
   <Columns>
     <TColumn width="339" >
       <Property key="fj.appnode.prop.name" />
     </TColumn>
     <TColumn width="179" >
       <Property key="fj.appnode.prop.statistic" />
     </TColumn>
     <TColumn width="178" >
       <Property key="fj.appnode.prop.ncells" />
     </TColumn>
   </Columns>
   <Matrices>
     <transforms:spilloverMatrix prefix="Comp-"  name="Acquisition-defined"  editable="0"  color="#c0c0c0"  version="FlowJo-10.4"  status="FINALIZED"  transforms:id="16695c86-08d8-4716-aa59-4c47560e2722"  suffix="" >
       <data-type:parameters>
         <data-type:parameter data-type:name="FITC-A" />
         <data-type:parameter data-type:name="PE-A" />
         <data-type:parameter data-type:name="PE-Texas Red-A" />
         <data-type:parameter data-type:name="PerCP-Cy5-5-A" />
         <data-type:parameter data-type:name="PE-Cy7-A" />
         <data-type:parameter data-type:name="APC-A" />
         <data-type:parameter data-type:name="Alexa Fluor 700-A" />
         <data-type:parameter data-type:name="APC-Cy7-A" />
         <data-type:parameter data-type:name="V450-A" />
         <data-type:parameter data-type:name="BV510-A" />
         <data-type:parameter data-type:name="BV605-A" />
         <data-type:parameter data-type:name="BV650-A" />
         <data-type:parameter data-type:name="BV711-A" />
         <data-type:parameter data-type:name="BV786-A" />
       </data-type:parameters>
       <transforms:spillover data-type:parameter="FITC-A" >
         <transforms:coefficient data-type:parameter="FITC-A"  transforms:value="1" />
         <transforms:coefficient data-type:parameter="PE-A"  transforms:value="0.1589622647" />
         <transforms:coefficient data-type:parameter="PE-Texas Red-A"  transforms:value="0.4961006641" />
         <transforms:coefficient data-type:parameter="PerCP-Cy5-5-A"  transforms:value="0.0134186205" />
         <transforms:coefficient data-type:parameter="PE-Cy7-A"  transforms:value="0.0031296059" />
         <transforms:coefficient data-type:parameter="APC-A"  transforms:value="0" />
         <transforms:coefficient data-type:parameter="Alexa Fluor 700-A"  transforms:value="0" />
         <transforms:coefficient data-type:parameter="APC-Cy7-A"  transforms:value="0" />
         <transforms:coefficient data-type:parameter="V450-A"  transforms:value="0.0013688665" />
         <transforms:coefficient data-type:parameter="BV510-A"  transforms:value="0.0528048724" />
         <transforms:coefficient data-type:parameter="BV605-A"  transforms:value="0.0377459154" />
         <transforms:coefficient data-type:parameter="BV650-A"  transforms:value="0.0032827246" />
         <transforms:coefficient data-type:parameter="BV711-A"  transforms:value="0.0004967531" />
         <transforms:coefficient data-type:parameter="BV786-A"  transforms:value="0" />
       </transforms:spillover>
       <transforms:spillover data-type:parameter="PE-A" >
         <transforms:coefficient data-type:parameter="FITC-A"  transforms:value="0.0110866884" />
         <transforms:coefficient data-type:parameter="PE-A"  transforms:value="1" />
         <transforms:coefficient data-type:parameter="PE-Texas Red-A"  transforms:value="3.4280090332" />
         <transforms:coefficient data-type:parameter="PerCP-Cy5-5-A"  transforms:value="0.1069504321" />
         <transforms:coefficient data-type:parameter="PE-Cy7-A"  transforms:value="0.0194587093" />
         <transforms:coefficient data-type:parameter="APC-A"  transforms:value="0" />
         <transforms:coefficient data-type:parameter="Alexa Fluor 700-A"  transforms:value="0" />
         <transforms:coefficient data-type:parameter="APC-Cy7-A"  transforms:value="0" />
         <transforms:coefficient data-type:parameter="V450-A"  transforms:value="0.0000964024" />
         <transforms:coefficient data-type:parameter="BV510-A"  transforms:value="0.0028955156" />
         <transforms:coefficient data-type:parameter="BV605-A"  transforms:value="0.6137529016" />
         <transforms:coefficient data-type:parameter="BV650-A"  transforms:value="0.0494168065" />
         <transforms:coefficient data-type:parameter="BV711-A"  transforms:value="0.0082039712" />
         <transforms:coefficient data-type:parameter="BV786-A"  transforms:value="0.0005746995" />
       </transforms:spillover>
       <transforms:spillover data-type:parameter="PE-Texas Red-A" >
         <transforms:coefficient data-type:parameter="FITC-A"  transforms:value="0" />
         <transforms:coefficient data-type:parameter="PE-A"  transforms:value="0.004951478" />
         <transforms:coefficient data-type:parameter="PE-Texas Red-A"  transforms:value="1" />
         <transforms:coefficient data-type:parameter="PerCP-Cy5-5-A"  transforms:value="0.0522875786" />
         <transforms:coefficient data-type:parameter="PE-Cy7-A"  transforms:value="0.0112893637" />
         <transforms:coefficient data-type:parameter="APC-A"  transforms:value="0.0013837024" />
         <transforms:coefficient data-type:parameter="Alexa Fluor 700-A"  transforms:value="0" />
         <transforms:coefficient data-type:parameter="APC-Cy7-A"  transforms:value="0.0003798284" />
         <transforms:coefficient data-type:parameter="V450-A"  transforms:value="0" />
         <transforms:coefficient data-type:parameter="BV510-A"  transforms:value="0" />
         <transforms:coefficient data-type:parameter="BV605-A"  transforms:value="0.1042387336" />
         <transforms:coefficient data-type:parameter="BV650-A"  transforms:value="0.0205248799" />
         <transforms:coefficient data-type:parameter="BV711-A"  transforms:value="0.0092246691" />
         <transforms:coefficient data-type:parameter="BV786-A"  transforms:value="0.001071651" />
       </transforms:spillover>
       <transforms:spillover data-type:parameter="PerCP-Cy5-5-A" >
         <transforms:coefficient data-type:parameter="FITC-A"  transforms:value="0" />
         <transforms:coefficient data-type:parameter="PE-A"  transforms:value="0.0006989269" />
         <transforms:coefficient data-type:parameter="PE-Texas Red-A"  transforms:value="0.0034946245" />
         <transforms:coefficient data-type:parameter="PerCP-Cy5-5-A"  transforms:value="1" />
         <transforms:coefficient data-type:parameter="PE-Cy7-A"  transforms:value="0.3452284038" />
         <transforms:coefficient data-type:parameter="APC-A"  transforms:value="0.0500000007" />
         <transforms:coefficient data-type:parameter="Alexa Fluor 700-A"  transforms:value="0.122926034" />
         <transforms:coefficient data-type:parameter="APC-Cy7-A"  transforms:value="0.0503522642" />
         <transforms:coefficient data-type:parameter="V450-A"  transforms:value="0" />
         <transforms:coefficient data-type:parameter="BV510-A"  transforms:value="0" />
         <transforms:coefficient data-type:parameter="BV605-A"  transforms:value="0.00129208" />
         <transforms:coefficient data-type:parameter="BV650-A"  transforms:value="0.0884188712" />
         <transforms:coefficient data-type:parameter="BV711-A"  transforms:value="0.4453979731" />
         <transforms:coefficient data-type:parameter="BV786-A"  transforms:value="0.0536997207" />
       </transforms:spillover>
       <transforms:spillover data-type:parameter="PE-Cy7-A" >
         <transforms:coefficient data-type:parameter="FITC-A"  transforms:value="0.001075728" />
         <transforms:coefficient data-type:parameter="PE-A"  transforms:value="0.0357092731" />
         <transforms:coefficient data-type:parameter="PE-Texas Red-A"  transforms:value="0.1252513826" />
         <transforms:coefficient data-type:parameter="PerCP-Cy5-5-A"  transforms:value="0.0122071039" />
         <transforms:coefficient data-type:parameter="PE-Cy7-A"  transforms:value="1" />
         <transforms:coefficient data-type:parameter="APC-A"  transforms:value="0.0017154566" />
         <transforms:coefficient data-type:parameter="Alexa Fluor 700-A"  transforms:value="0.0030176588" />
         <transforms:coefficient data-type:parameter="APC-Cy7-A"  transforms:value="0.0252640694" />
         <transforms:coefficient data-type:parameter="V450-A"  transforms:value="0.000081639" />
         <transforms:coefficient data-type:parameter="BV510-A"  transforms:value="0.0001906043" />
         <transforms:coefficient data-type:parameter="BV605-A"  transforms:value="0.0233628247" />
         <transforms:coefficient data-type:parameter="BV650-A"  transforms:value="0.0029135442" />
         <transforms:coefficient data-type:parameter="BV711-A"  transforms:value="0.0025323245" />
         <transforms:coefficient data-type:parameter="BV786-A"  transforms:value="0.029784089" />
       </transforms:spillover>
       <transforms:spillover data-type:parameter="APC-A" >
         <transforms:coefficient data-type:parameter="FITC-A"  transforms:value="0" />
         <transforms:coefficient data-type:parameter="PE-A"  transforms:value="0.0001851055" />
         <transforms:coefficient data-type:parameter="PE-Texas Red-A"  transforms:value="0.0276262406" />
         <transforms:coefficient data-type:parameter="PerCP-Cy5-5-A"  transforms:value="0.0052595316" />
         <transforms:coefficient data-type:parameter="PE-Cy7-A"  transforms:value="0.001793809" />
         <transforms:coefficient data-type:parameter="APC-A"  transforms:value="1" />
         <transforms:coefficient data-type:parameter="Alexa Fluor 700-A"  transforms:value="0.1482322514" />
         <transforms:coefficient data-type:parameter="APC-Cy7-A"  transforms:value="0.0413934067" />
         <transforms:coefficient data-type:parameter="V450-A"  transforms:value="0.0001642782" />
         <transforms:coefficient data-type:parameter="BV510-A"  transforms:value="0.0001876213" />
         <transforms:coefficient data-type:parameter="BV605-A"  transforms:value="0.0075911884" />
         <transforms:coefficient data-type:parameter="BV650-A"  transforms:value="0.1067719385" />
         <transforms:coefficient data-type:parameter="BV711-A"  transforms:value="0.0154278921" />
         <transforms:coefficient data-type:parameter="BV786-A"  transforms:value="0.0018428268" />
       </transforms:spillover>
       <transforms:spillover data-type:parameter="Alexa Fluor 700-A" >
         <transforms:coefficient data-type:parameter="FITC-A"  transforms:value="0" />
         <transforms:coefficient data-type:parameter="PE-A"  transforms:value="0" />
         <transforms:coefficient data-type:parameter="PE-Texas Red-A"  transforms:value="0" />
         <transforms:coefficient data-type:parameter="PerCP-Cy5-5-A"  transforms:value="0" />
         <transforms:coefficient data-type:parameter="PE-Cy7-A"  transforms:value="0" />
         <transforms:coefficient data-type:parameter="APC-A"  transforms:value="0" />
         <transforms:coefficient data-type:parameter="Alexa Fluor 700-A"  transforms:value="1" />
         <transforms:coefficient data-type:parameter="APC-Cy7-A"  transforms:value="0" />
         <transforms:coefficient data-type:parameter="V450-A"  transforms:value="0" />
         <transforms:coefficient data-type:parameter="BV510-A"  transforms:value="0" />
         <transforms:coefficient data-type:parameter="BV605-A"  transforms:value="0" />
         <transforms:coefficient data-type:parameter="BV650-A"  transforms:value="0" />
         <transforms:coefficient data-type:parameter="BV711-A"  transforms:value="0" />
         <transforms:coefficient data-type:parameter="BV786-A"  transforms:value="0" />
       </transforms:spillover>
       <transforms:spillover data-type:parameter="APC-Cy7-A" >
         <transforms:coefficient data-type:parameter="FITC-A"  transforms:value="0" />
         <transforms:coefficient data-type:parameter="PE-A"  transforms:value="0" />
         <transforms:coefficient data-type:parameter="PE-Texas Red-A"  transforms:value="0" />
         <transforms:coefficient data-type:parameter="PerCP-Cy5-5-A"  transforms:value="0" />
         <transforms:coefficient data-type:parameter="PE-Cy7-A"  transforms:value="0" />
         <transforms:coefficient data-type:parameter="APC-A"  transforms:value="0" />
         <transforms:coefficient data-type:parameter="Alexa Fluor 700-A"  transforms:value="0" />
         <transforms:coefficient data-type:parameter="APC-Cy7-A"  transforms:value="1" />
         <transforms:coefficient data-type:parameter="V450-A"  transforms:value="0" />
         <transforms:coefficient data-type:parameter="BV510-A"  transforms:value="0" />
         <transforms:coefficient data-type:parameter="BV605-A"  transforms:value="0" />
         <transforms:coefficient data-type:parameter="BV650-A"  transforms:value="0" />
         <transforms:coefficient data-type:parameter="BV711-A"  transforms:value="0" />
         <transforms:coefficient data-type:parameter="BV786-A"  transforms:value="0" />
       </transforms:spillover>
       <transforms:spillover data-type:parameter="V450-A" >
         <transforms:coefficient data-type:parameter="FITC-A"  transforms:value="0" />
         <transforms:coefficient data-type:parameter="PE-A"  transforms:value="0" />
         <transforms:coefficient data-type:parameter="PE-Texas Red-A"  transforms:value="0.0000976217" />
         <transforms:coefficient data-type:parameter="PerCP-Cy5-5-A"  transforms:value="0.0001876731" />
         <transforms:coefficient data-type:parameter="PE-Cy7-A"  transforms:value="0.0004674787" />
         <transforms:coefficient data-type:parameter="APC-A"  transforms:value="0" />
         <transforms:coefficient data-type:parameter="Alexa Fluor 700-A"  transforms:value="0.0002836063" />
         <transforms:coefficient data-type:parameter="APC-Cy7-A"  transforms:value="0" />
         <transforms:coefficient data-type:parameter="V450-A"  transforms:value="1" />
         <transforms:coefficient data-type:parameter="BV510-A"  transforms:value="0.0999134779" />
         <transforms:coefficient data-type:parameter="BV605-A"  transforms:value="0.0295651183" />
         <transforms:coefficient data-type:parameter="BV650-A"  transforms:value="0.0024302783" />
         <transforms:coefficient data-type:parameter="BV711-A"  transforms:value="0.0030809785" />
         <transforms:coefficient data-type:parameter="BV786-A"  transforms:value="0.0003995352" />
       </transforms:spillover>
       <transforms:spillover data-type:parameter="BV510-A" >
         <transforms:coefficient data-type:parameter="FITC-A"  transforms:value="0.000808072" />
         <transforms:coefficient data-type:parameter="PE-A"  transforms:value="0.0002404108" />
         <transforms:coefficient data-type:parameter="PE-Texas Red-A"  transforms:value="0.0015556472" />
         <transforms:coefficient data-type:parameter="PerCP-Cy5-5-A"  transforms:value="0.0001024578" />
         <transforms:coefficient data-type:parameter="PE-Cy7-A"  transforms:value="0" />
         <transforms:coefficient data-type:parameter="APC-A"  transforms:value="0" />
         <transforms:coefficient data-type:parameter="Alexa Fluor 700-A"  transforms:value="0" />
         <transforms:coefficient data-type:parameter="APC-Cy7-A"  transforms:value="0" />
         <transforms:coefficient data-type:parameter="V450-A"  transforms:value="0.1437358558" />
         <transforms:coefficient data-type:parameter="BV510-A"  transforms:value="1" />
         <transforms:coefficient data-type:parameter="BV605-A"  transforms:value="1.880040288" />
         <transforms:coefficient data-type:parameter="BV650-A"  transforms:value="0.2113090158" />
         <transforms:coefficient data-type:parameter="BV711-A"  transforms:value="0.0445472114" />
         <transforms:coefficient data-type:parameter="BV786-A"  transforms:value="0.005402613" />
       </transforms:spillover>
       <transforms:spillover data-type:parameter="BV605-A" >
         <transforms:coefficient data-type:parameter="FITC-A"  transforms:value="0" />
         <transforms:coefficient data-type:parameter="PE-A"  transforms:value="0" />
         <transforms:coefficient data-type:parameter="PE-Texas Red-A"  transforms:value="0" />
         <transforms:coefficient data-type:parameter="PerCP-Cy5-5-A"  transforms:value="0" />
         <transforms:coefficient data-type:parameter="PE-Cy7-A"  transforms:value="0" />
         <transforms:coefficient data-type:parameter="APC-A"  transforms:value="0" />
         <transforms:coefficient data-type:parameter="Alexa Fluor 700-A"  transforms:value="0" />
         <transforms:coefficient data-type:parameter="APC-Cy7-A"  transforms:value="0" />
         <transforms:coefficient data-type:parameter="V450-A"  transforms:value="0" />
         <transforms:coefficient data-type:parameter="BV510-A"  transforms:value="0" />
         <transforms:coefficient data-type:parameter="BV605-A"  transforms:value="1" />
         <transforms:coefficient data-type:parameter="BV650-A"  transforms:value="0" />
         <transforms:coefficient data-type:parameter="BV711-A"  transforms:value="0" />
         <transforms:coefficient data-type:parameter="BV786-A"  transforms:value="0" />
       </transforms:spillover>
       <transforms:spillover data-type:parameter="BV650-A" >
         <transforms:coefficient data-type:parameter="FITC-A"  transforms:value="0.001778352" />
         <transforms:coefficient data-type:parameter="PE-A"  transforms:value="0.0016076427" />
         <transforms:coefficient data-type:parameter="PE-Texas Red-A"  transforms:value="0.0137186814" />
         <transforms:coefficient data-type:parameter="PerCP-Cy5-5-A"  transforms:value="0.0073636263" />
         <transforms:coefficient data-type:parameter="PE-Cy7-A"  transforms:value="0.0026195589" />
         <transforms:coefficient data-type:parameter="APC-A"  transforms:value="0.033703357" />
         <transforms:coefficient data-type:parameter="Alexa Fluor 700-A"  transforms:value="0.0099222343" />
         <transforms:coefficient data-type:parameter="APC-Cy7-A"  transforms:value="0.0041491399" />
         <transforms:coefficient data-type:parameter="V450-A"  transforms:value="0.2724753916" />
         <transforms:coefficient data-type:parameter="BV510-A"  transforms:value="0.1245609447" />
         <transforms:coefficient data-type:parameter="BV605-A"  transforms:value="1.3200237751" />
         <transforms:coefficient data-type:parameter="BV650-A"  transforms:value="1" />
         <transforms:coefficient data-type:parameter="BV711-A"  transforms:value="0.1911358535" />
         <transforms:coefficient data-type:parameter="BV786-A"  transforms:value="0.0234383903" />
       </transforms:spillover>
       <transforms:spillover data-type:parameter="BV711-A" >
         <transforms:coefficient data-type:parameter="FITC-A"  transforms:value="0" />
         <transforms:coefficient data-type:parameter="PE-A"  transforms:value="0" />
         <transforms:coefficient data-type:parameter="PE-Texas Red-A"  transforms:value="0.0010089721" />
         <transforms:coefficient data-type:parameter="PerCP-Cy5-5-A"  transforms:value="0.0456965752" />
         <transforms:coefficient data-type:parameter="PE-Cy7-A"  transforms:value="0.028070448" />
         <transforms:coefficient data-type:parameter="APC-A"  transforms:value="0.0102354288" />
         <transforms:coefficient data-type:parameter="Alexa Fluor 700-A"  transforms:value="0.1028306335" />
         <transforms:coefficient data-type:parameter="APC-Cy7-A"  transforms:value="0.0371439569" />
         <transforms:coefficient data-type:parameter="V450-A"  transforms:value="0.1719391793" />
         <transforms:coefficient data-type:parameter="BV510-A"  transforms:value="0.0122079859" />
         <transforms:coefficient data-type:parameter="BV605-A"  transforms:value="0.0093999757" />
         <transforms:coefficient data-type:parameter="BV650-A"  transforms:value="0.0252581201" />
         <transforms:coefficient data-type:parameter="BV711-A"  transforms:value="1" />
         <transforms:coefficient data-type:parameter="BV786-A"  transforms:value="0.1305603683" />
       </transforms:spillover>
       <transforms:spillover data-type:parameter="BV786-A" >
         <transforms:coefficient data-type:parameter="FITC-A"  transforms:value="0.0008714768" />
         <transforms:coefficient data-type:parameter="PE-A"  transforms:value="0.0004224718" />
         <transforms:coefficient data-type:parameter="PE-Texas Red-A"  transforms:value="0.0036049278" />
         <transforms:coefficient data-type:parameter="PerCP-Cy5-5-A"  transforms:value="0.0011992576" />
         <transforms:coefficient data-type:parameter="PE-Cy7-A"  transforms:value="0.0934646353" />
         <transforms:coefficient data-type:parameter="APC-A"  transforms:value="0.008232099" />
         <transforms:coefficient data-type:parameter="Alexa Fluor 700-A"  transforms:value="0.0169671383" />
         <transforms:coefficient data-type:parameter="APC-Cy7-A"  transforms:value="0.0841071829" />
         <transforms:coefficient data-type:parameter="V450-A"  transforms:value="0.822733283" />
         <transforms:coefficient data-type:parameter="BV510-A"  transforms:value="0.0815623254" />
         <transforms:coefficient data-type:parameter="BV605-A"  transforms:value="0.1200352311" />
         <transforms:coefficient data-type:parameter="BV650-A"  transforms:value="0.0444649793" />
         <transforms:coefficient data-type:parameter="BV711-A"  transforms:value="0.0938266814" />
         <transforms:coefficient data-type:parameter="BV786-A"  transforms:value="1" />
       </transforms:spillover>
     </transforms:spilloverMatrix>
     <transforms:spilloverMatrix prefix="Comp-"  name="Acquisition-defined-copy"  editable="1"  color="#00ccff"  version="FlowJo-10.4"  status="FINALIZED"  transforms:id="ce16cfe0-dd88-48bb-827c-c301185e7f5d"  suffix="" >
       <data-type:parameters>
         <data-type:parameter data-type:name="FITC-A" />
         <data-type:parameter data-type:name="PE-A" />
         <data-type:parameter data-type:name="PE-Texas Red-A" />
         <data-type:parameter data-type:name="PerCP-Cy5-5-A" />
         <data-type:parameter data-type:name="PE-Cy7-A" />
         <data-type:parameter data-type:name="APC-A" />
         <data-type:parameter data-type:name="Alexa Fluor 700-A" />
         <data-type:parameter data-type:name="APC-Cy7-A" />
         <data-type:parameter data-type:name="V450-A" />
         <data-type:parameter data-type:name="BV510-A" />
         <data-type:parameter data-type:name="BV605-A" />
         <data-type:parameter data-type:name="BV650-A" />
         <data-type:parameter data-type:name="BV711-A" />
         <data-type:parameter data-type:name="BV786-A" />
       </data-type:parameters>
       <transforms:spillover data-type:parameter="FITC-A" >
         <transforms:coefficient data-type:parameter="FITC-A"  transforms:value="1" />
         <transforms:coefficient data-type:parameter="PE-A"  transforms:value="0.1589622647" />
         <transforms:coefficient data-type:parameter="PE-Texas Red-A"  transforms:value="0.4961006641" />
         <transforms:coefficient data-type:parameter="PerCP-Cy5-5-A"  transforms:value="0.0134186205" />
         <transforms:coefficient data-type:parameter="PE-Cy7-A"  transforms:value="0.0031296059" />
         <transforms:coefficient data-type:parameter="APC-A"  transforms:value="0" />
         <transforms:coefficient data-type:parameter="Alexa Fluor 700-A"  transforms:value="0" />
         <transforms:coefficient data-type:parameter="APC-Cy7-A"  transforms:value="0" />
         <transforms:coefficient data-type:parameter="V450-A"  transforms:value="0.0013688665" />
         <transforms:coefficient data-type:parameter="BV510-A"  transforms:value="0.0528048724" />
         <transforms:coefficient data-type:parameter="BV605-A"  transforms:value="0.0377459154" />
         <transforms:coefficient data-type:parameter="BV650-A"  transforms:value="0.0032827246" />
         <transforms:coefficient data-type:parameter="BV711-A"  transforms:value="0.0004967531" />
         <transforms:coefficient data-type:parameter="BV786-A"  transforms:value="0" />
       </transforms:spillover>
       <transforms:spillover data-type:parameter="PE-A" >
         <transforms:coefficient data-type:parameter="FITC-A"  transforms:value="0.0110866884" />
         <transforms:coefficient data-type:parameter="PE-A"  transforms:value="1" />
         <transforms:coefficient data-type:parameter="PE-Texas Red-A"  transforms:value="3.4280090332" />
         <transforms:coefficient data-type:parameter="PerCP-Cy5-5-A"  transforms:value="0.1069504321" />
         <transforms:coefficient data-type:parameter="PE-Cy7-A"  transforms:value="0.0194587093" />
         <transforms:coefficient data-type:parameter="APC-A"  transforms:value="0" />
         <transforms:coefficient data-type:parameter="Alexa Fluor 700-A"  transforms:value="0" />
         <transforms:coefficient data-type:parameter="APC-Cy7-A"  transforms:value="0" />
         <transforms:coefficient data-type:parameter="V450-A"  transforms:value="0.0000964024" />
         <transforms:coefficient data-type:parameter="BV510-A"  transforms:value="0.0028955156" />
         <transforms:coefficient data-type:parameter="BV605-A"  transforms:value="0.6137529016" />
         <transforms:coefficient data-type:parameter="BV650-A"  transforms:value="0.0494168065" />
         <transforms:coefficient data-type:parameter="BV711-A"  transforms:value="0.0082039712" />
         <transforms:coefficient data-type:parameter="BV786-A"  transforms:value="0.0005746995" />
       </transforms:spillover>
       <transforms:spillover data-type:parameter="PE-Texas Red-A" >
         <transforms:coefficient data-type:parameter="FITC-A"  transforms:value="0" />
         <transforms:coefficient data-type:parameter="PE-A"  transforms:value="0.004951478" />
         <transforms:coefficient data-type:parameter="PE-Texas Red-A"  transforms:value="1" />
         <transforms:coefficient data-type:parameter="PerCP-Cy5-5-A"  transforms:value="0.0522875786" />
         <transforms:coefficient data-type:parameter="PE-Cy7-A"  transforms:value="0.0112893637" />
         <transforms:coefficient data-type:parameter="APC-A"  transforms:value="0.0013837024" />
         <transforms:coefficient data-type:parameter="Alexa Fluor 700-A"  transforms:value="0" />
         <transforms:coefficient data-type:parameter="APC-Cy7-A"  transforms:value="0.0003798284" />
         <transforms:coefficient data-type:parameter="V450-A"  transforms:value="0" />
         <transforms:coefficient data-type:parameter="BV510-A"  transforms:value="0" />
         <transforms:coefficient data-type:parameter="BV605-A"  transforms:value="0.1042387336" />
         <transforms:coefficient data-type:parameter="BV650-A"  transforms:value="0.0205248799" />
         <transforms:coefficient data-type:parameter="BV711-A"  transforms:value="0.0092246691" />
         <transforms:coefficient data-type:parameter="BV786-A"  transforms:value="0.001071651" />
       </transforms:spillover>
       <transforms:spillover data-type:parameter="PerCP-Cy5-5-A" >
         <transforms:coefficient data-type:parameter="FITC-A"  transforms:value="0" />
         <transforms:coefficient data-type:parameter="PE-A"  transforms:value="0.0006989269" />
         <transforms:coefficient data-type:parameter="PE-Texas Red-A"  transforms:value="0.0034946245" />
         <transforms:coefficient data-type:parameter="PerCP-Cy5-5-A"  transforms:value="1" />
         <transforms:coefficient data-type:parameter="PE-Cy7-A"  transforms:value="0.3452284038" />
         <transforms:coefficient data-type:parameter="APC-A"  transforms:value="0.0500000007" />
         <transforms:coefficient data-type:parameter="Alexa Fluor 700-A"  transforms:value="0.122926034" />
         <transforms:coefficient data-type:parameter="APC-Cy7-A"  transforms:value="0.0503522642" />
         <transforms:coefficient data-type:parameter="V450-A"  transforms:value="0" />
         <transforms:coefficient data-type:parameter="BV510-A"  transforms:value="0" />
         <transforms:coefficient data-type:parameter="BV605-A"  transforms:value="0.00129208" />
         <transforms:coefficient data-type:parameter="BV650-A"  transforms:value="0.0884188712" />
         <transforms:coefficient data-type:parameter="BV711-A"  transforms:value="0.4453979731" />
         <transforms:coefficient data-type:parameter="BV786-A"  transforms:value="0.0536997207" />
       </transforms:spillover>
       <transforms:spillover data-type:parameter="PE-Cy7-A" >
         <transforms:coefficient data-type:parameter="FITC-A"  transforms:value="0.001075728" />
         <transforms:coefficient data-type:parameter="PE-A"  transforms:value="0.0357092731" />
         <transforms:coefficient data-type:parameter="PE-Texas Red-A"  transforms:value="0.1252513826" />
         <transforms:coefficient data-type:parameter="PerCP-Cy5-5-A"  transforms:value="0.0122071039" />
         <transforms:coefficient data-type:parameter="PE-Cy7-A"  transforms:value="1" />
         <transforms:coefficient data-type:parameter="APC-A"  transforms:value="0.0017154566" />
         <transforms:coefficient data-type:parameter="Alexa Fluor 700-A"  transforms:value="0.0030176588" />
         <transforms:coefficient data-type:parameter="APC-Cy7-A"  transforms:value="0.0252640694" />
         <transforms:coefficient data-type:parameter="V450-A"  transforms:value="0.000081639" />
         <transforms:coefficient data-type:parameter="BV510-A"  transforms:value="0.0001906043" />
         <transforms:coefficient data-type:parameter="BV605-A"  transforms:value="0.0233628247" />
         <transforms:coefficient data-type:parameter="BV650-A"  transforms:value="0.0029135442" />
         <transforms:coefficient data-type:parameter="BV711-A"  transforms:value="0.0025323245" />
         <transforms:coefficient data-type:parameter="BV786-A"  transforms:value="0.029784089" />
       </transforms:spillover>
       <transforms:spillover data-type:parameter="APC-A" >
         <transforms:coefficient data-type:parameter="FITC-A"  transforms:value="0" />
         <transforms:coefficient data-type:parameter="PE-A"  transforms:value="0.0001851055" />
         <transforms:coefficient data-type:parameter="PE-Texas Red-A"  transforms:value="0.0276262406" />
         <transforms:coefficient data-type:parameter="PerCP-Cy5-5-A"  transforms:value="0.0052595316" />
         <transforms:coefficient data-type:parameter="PE-Cy7-A"  transforms:value="0.001793809" />
         <transforms:coefficient data-type:parameter="APC-A"  transforms:value="1" />
         <transforms:coefficient data-type:parameter="Alexa Fluor 700-A"  transforms:value="0.1482322514" />
         <transforms:coefficient data-type:parameter="APC-Cy7-A"  transforms:value="0.0413934067" />
         <transforms:coefficient data-type:parameter="V450-A"  transforms:value="0.0001642782" />
         <transforms:coefficient data-type:parameter="BV510-A"  transforms:value="0.0001876213" />
         <transforms:coefficient data-type:parameter="BV605-A"  transforms:value="0.0075911884" />
         <transforms:coefficient data-type:parameter="BV650-A"  transforms:value="0.1067719385" />
         <transforms:coefficient data-type:parameter="BV711-A"  transforms:value="0.0154278921" />
         <transforms:coefficient data-type:parameter="BV786-A"  transforms:value="0.0018428268" />
       </transforms:spillover>
       <transforms:spillover data-type:parameter="Alexa Fluor 700-A" >
         <transforms:coefficient data-type:parameter="FITC-A"  transforms:value="0" />
         <transforms:coefficient data-type:parameter="PE-A"  transforms:value="0" />
         <transforms:coefficient data-type:parameter="PE-Texas Red-A"  transforms:value="0" />
         <transforms:coefficient data-type:parameter="PerCP-Cy5-5-A"  transforms:value="0" />
         <transforms:coefficient data-type:parameter="PE-Cy7-A"  transforms:value="0" />
         <transforms:coefficient data-type:parameter="APC-A"  transforms:value="0" />
         <transforms:coefficient data-type:parameter="Alexa Fluor 700-A"  transforms:value="1" />
         <transforms:coefficient data-type:parameter="APC-Cy7-A"  transforms:value="0" />
         <transforms:coefficient data-type:parameter="V450-A"  transforms:value="0" />
         <transforms:coefficient data-type:parameter="BV510-A"  transforms:value="0" />
         <transforms:coefficient data-type:parameter="BV605-A"  transforms:value="0" />
         <transforms:coefficient data-type:parameter="BV650-A"  transforms:value="0" />
         <transforms:coefficient data-type:parameter="BV711-A"  transforms:value="0" />
         <transforms:coefficient data-type:parameter="BV786-A"  transforms:value="0" />
       </transforms:spillover>
       <transforms:spillover data-type:parameter="APC-Cy7-A" >
         <transforms:coefficient data-type:parameter="FITC-A"  transforms:value="0" />
         <transforms:coefficient data-type:parameter="PE-A"  transforms:value="0" />
         <transforms:coefficient data-type:parameter="PE-Texas Red-A"  transforms:value="0" />
         <transforms:coefficient data-type:parameter="PerCP-Cy5-5-A"  transforms:value="0" />
         <transforms:coefficient data-type:parameter="PE-Cy7-A"  transforms:value="0" />
         <transforms:coefficient data-type:parameter="APC-A"  transforms:value="0" />
         <transforms:coefficient data-type:parameter="Alexa Fluor 700-A"  transforms:value="0" />
         <transforms:coefficient data-type:parameter="APC-Cy7-A"  transforms:value="1" />
         <transforms:coefficient data-type:parameter="V450-A"  transforms:value="0" />
         <transforms:coefficient data-type:parameter="BV510-A"  transforms:value="0" />
         <transforms:coefficient data-type:parameter="BV605-A"  transforms:value="0" />
         <transforms:coefficient data-type:parameter="BV650-A"  transforms:value="0" />
         <transforms:coefficient data-type:parameter="BV711-A"  transforms:value="0" />
         <transforms:coefficient data-type:parameter="BV786-A"  transforms:value="0" />
       </transforms:spillover>
       <transforms:spillover data-type:parameter="V450-A" >
         <transforms:coefficient data-type:parameter="FITC-A"  transforms:value="0" />
         <transforms:coefficient data-type:parameter="PE-A"  transforms:value="0" />
         <transforms:coefficient data-type:parameter="PE-Texas Red-A"  transforms:value="0.0000976217" />
         <transforms:coefficient data-type:parameter="PerCP-Cy5-5-A"  transforms:value="0.0001876731" />
         <transforms:coefficient data-type:parameter="PE-Cy7-A"  transforms:value="0.0004674787" />
         <transforms:coefficient data-type:parameter="APC-A"  transforms:value="0" />
         <transforms:coefficient data-type:parameter="Alexa Fluor 700-A"  transforms:value="0.0002836063" />
         <transforms:coefficient data-type:parameter="APC-Cy7-A"  transforms:value="0" />
         <transforms:coefficient data-type:parameter="V450-A"  transforms:value="1" />
         <transforms:coefficient data-type:parameter="BV510-A"  transforms:value="0.0999134779" />
         <transforms:coefficient data-type:parameter="BV605-A"  transforms:value="0.0295651183" />
         <transforms:coefficient data-type:parameter="BV650-A"  transforms:value="0.0024302783" />
         <transforms:coefficient data-type:parameter="BV711-A"  transforms:value="0.0030809785" />
         <transforms:coefficient data-type:parameter="BV786-A"  transforms:value="0.0003995352" />
       </transforms:spillover>
       <transforms:spillover data-type:parameter="BV510-A" >
         <transforms:coefficient data-type:parameter="FITC-A"  transforms:value="0.000808072" />
         <transforms:coefficient data-type:parameter="PE-A"  transforms:value="0.0002404108" />
         <transforms:coefficient data-type:parameter="PE-Texas Red-A"  transforms:value="0.0015556472" />
         <transforms:coefficient data-type:parameter="PerCP-Cy5-5-A"  transforms:value="0.0001024578" />
         <transforms:coefficient data-type:parameter="PE-Cy7-A"  transforms:value="0" />
         <transforms:coefficient data-type:parameter="APC-A"  transforms:value="0" />
         <transforms:coefficient data-type:parameter="Alexa Fluor 700-A"  transforms:value="0" />
         <transforms:coefficient data-type:parameter="APC-Cy7-A"  transforms:value="0" />
         <transforms:coefficient data-type:parameter="V450-A"  transforms:value="0.1437358558" />
         <transforms:coefficient data-type:parameter="BV510-A"  transforms:value="1" />
         <transforms:coefficient data-type:parameter="BV605-A"  transforms:value="1.880040288" />
         <transforms:coefficient data-type:parameter="BV650-A"  transforms:value="0.2113090158" />
         <transforms:coefficient data-type:parameter="BV711-A"  transforms:value="0.0445472114" />
         <transforms:coefficient data-type:parameter="BV786-A"  transforms:value="0.005402613" />
       </transforms:spillover>
       <transforms:spillover data-type:parameter="BV605-A" >
         <transforms:coefficient data-type:parameter="FITC-A"  transforms:value="0" />
         <transforms:coefficient data-type:parameter="PE-A"  transforms:value="0" />
         <transforms:coefficient data-type:parameter="PE-Texas Red-A"  transforms:value="0" />
         <transforms:coefficient data-type:parameter="PerCP-Cy5-5-A"  transforms:value="0" />
         <transforms:coefficient data-type:parameter="PE-Cy7-A"  transforms:value="0" />
         <transforms:coefficient data-type:parameter="APC-A"  transforms:value="0" />
         <transforms:coefficient data-type:parameter="Alexa Fluor 700-A"  transforms:value="0" />
         <transforms:coefficient data-type:parameter="APC-Cy7-A"  transforms:value="0" />
         <transforms:coefficient data-type:parameter="V450-A"  transforms:value="0" />
         <transforms:coefficient data-type:parameter="BV510-A"  transforms:value="0" />
         <transforms:coefficient data-type:parameter="BV605-A"  transforms:value="1" />
         <transforms:coefficient data-type:parameter="BV650-A"  transforms:value="0" />
         <transforms:coefficient data-type:parameter="BV711-A"  transforms:value="0" />
         <transforms:coefficient data-type:parameter="BV786-A"  transforms:value="0" />
       </transforms:spillover>
       <transforms:spillover data-type:parameter="BV650-A" >
         <transforms:coefficient data-type:parameter="FITC-A"  transforms:value="0.001778352" />
         <transforms:coefficient data-type:parameter="PE-A"  transforms:value="0.0016076427" />
         <transforms:coefficient data-type:parameter="PE-Texas Red-A"  transforms:value="0.0137186814" />
         <transforms:coefficient data-type:parameter="PerCP-Cy5-5-A"  transforms:value="0.0073636263" />
         <transforms:coefficient data-type:parameter="PE-Cy7-A"  transforms:value="0.0026195589" />
         <transforms:coefficient data-type:parameter="APC-A"  transforms:value="0.033703357" />
         <transforms:coefficient data-type:parameter="Alexa Fluor 700-A"  transforms:value="0.0099222343" />
         <transforms:coefficient data-type:parameter="APC-Cy7-A"  transforms:value="0.0041491399" />
         <transforms:coefficient data-type:parameter="V450-A"  transforms:value="0.2724753916" />
         <transforms:coefficient data-type:parameter="BV510-A"  transforms:value="0.1245609447" />
         <transforms:coefficient data-type:parameter="BV605-A"  transforms:value="1.3200237751" />
         <transforms:coefficient data-type:parameter="BV650-A"  transforms:value="1" />
         <transforms:coefficient data-type:parameter="BV711-A"  transforms:value="0.1911358535" />
         <transforms:coefficient data-type:parameter="BV786-A"  transforms:value="0.0234383903" />
       </transforms:spillover>
       <transforms:spillover data-type:parameter="BV711-A" >
         <transforms:coefficient data-type:parameter="FITC-A"  transforms:value="0" />
         <transforms:coefficient data-type:parameter="PE-A"  transforms:value="0" />
         <transforms:coefficient data-type:parameter="PE-Texas Red-A"  transforms:value="0.0010089721" />
         <transforms:coefficient data-type:parameter="PerCP-Cy5-5-A"  transforms:value="0.0456965752" />
         <transforms:coefficient data-type:parameter="PE-Cy7-A"  transforms:value="0.028070448" />
         <transforms:coefficient data-type:parameter="APC-A"  transforms:value="0.0102354288" />
         <transforms:coefficient data-type:parameter="Alexa Fluor 700-A"  transforms:value="0.1028306335" />
         <transforms:coefficient data-type:parameter="APC-Cy7-A"  transforms:value="0.0371439569" />
         <transforms:coefficient data-type:parameter="V450-A"  transforms:value="0" />
         <transforms:coefficient data-type:parameter="BV510-A"  transforms:value="0.0122079859" />
         <transforms:coefficient data-type:parameter="BV605-A"  transforms:value="0.0093999757" />
         <transforms:coefficient data-type:parameter="BV650-A"  transforms:value="0.0252581201" />
         <transforms:coefficient data-type:parameter="BV711-A"  transforms:value="1" />
         <transforms:coefficient data-type:parameter="BV786-A"  transforms:value="0.1305603683" />
       </transforms:spillover>
       <transforms:spillover data-type:parameter="BV786-A" >
         <transforms:coefficient data-type:parameter="FITC-A"  transforms:value="0.0008714768" />
         <transforms:coefficient data-type:parameter="PE-A"  transforms:value="0.0004224718" />
         <transforms:coefficient data-type:parameter="PE-Texas Red-A"  transforms:value="0.0036049278" />
         <transforms:coefficient data-type:parameter="PerCP-Cy5-5-A"  transforms:value="0.0011992576" />
         <transforms:coefficient data-type:parameter="PE-Cy7-A"  transforms:value="0.0934646353" />
         <transforms:coefficient data-type:parameter="APC-A"  transforms:value="0.008232099" />
         <transforms:coefficient data-type:parameter="Alexa Fluor 700-A"  transforms:value="0.0169671383" />
         <transforms:coefficient data-type:parameter="APC-Cy7-A"  transforms:value="0.0841071829" />
         <transforms:coefficient data-type:parameter="V450-A"  transforms:value="0.822733283" />
         <transforms:coefficient data-type:parameter="BV510-A"  transforms:value="0.0815623254" />
         <transforms:coefficient data-type:parameter="BV605-A"  transforms:value="0.1200352311" />
         <transforms:coefficient data-type:parameter="BV650-A"  transforms:value="0.0444649793" />
         <transforms:coefficient data-type:parameter="BV711-A"  transforms:value="0.0938266814" />
         <transforms:coefficient data-type:parameter="BV786-A"  transforms:value="1" />
       </transforms:spillover>
     </transforms:spilloverMatrix>
     <transforms:spilloverMatrix prefix="Comp-"  name="Acquisition-defined-copy-1"  editable="1"  color="#ff9933"  version="FlowJo-10.4"  status="FINALIZED"  transforms:id="42e656b8-ea43-4c95-9317-022e58742746"  suffix="" >
       <data-type:parameters>
         <data-type:parameter data-type:name="FITC-A" />
         <data-type:parameter data-type:name="PE-A" />
         <data-type:parameter data-type:name="PE-Texas Red-A" />
         <data-type:parameter data-type:name="PerCP-Cy5-5-A" />
         <data-type:parameter data-type:name="PE-Cy7-A" />
         <data-type:parameter data-type:name="APC-A" />
         <data-type:parameter data-type:name="Alexa Fluor 700-A" />
         <data-type:parameter data-type:name="APC-Cy7-A" />
         <data-type:parameter data-type:name="V450-A" />
         <data-type:parameter data-type:name="BV510-A" />
         <data-type:parameter data-type:name="BV605-A" />
         <data-type:parameter data-type:name="BV650-A" />
         <data-type:parameter data-type:name="BV711-A" />
         <data-type:parameter data-type:name="BV786-A" />
       </data-type:parameters>
       <transforms:spillover data-type:parameter="FITC-A" >
         <transforms:coefficient data-type:parameter="FITC-A"  transforms:value="1" />
         <transforms:coefficient data-type:parameter="PE-A"  transforms:value="0.1589622647" />
         <transforms:coefficient data-type:parameter="PE-Texas Red-A"  transforms:value="0.4961006641" />
         <transforms:coefficient data-type:parameter="PerCP-Cy5-5-A"  transforms:value="0.0134186205" />
         <transforms:coefficient data-type:parameter="PE-Cy7-A"  transforms:value="0.0031296059" />
         <transforms:coefficient data-type:parameter="APC-A"  transforms:value="0" />
         <transforms:coefficient data-type:parameter="Alexa Fluor 700-A"  transforms:value="0" />
         <transforms:coefficient data-type:parameter="APC-Cy7-A"  transforms:value="0" />
         <transforms:coefficient data-type:parameter="V450-A"  transforms:value="0.0013688665" />
         <transforms:coefficient data-type:parameter="BV510-A"  transforms:value="0.0528048724" />
         <transforms:coefficient data-type:parameter="BV605-A"  transforms:value="0.0377459154" />
         <transforms:coefficient data-type:parameter="BV650-A"  transforms:value="0.0032827246" />
         <transforms:coefficient data-type:parameter="BV711-A"  transforms:value="0.0004967531" />
         <transforms:coefficient data-type:parameter="BV786-A"  transforms:value="0" />
       </transforms:spillover>
       <transforms:spillover data-type:parameter="PE-A" >
         <transforms:coefficient data-type:parameter="FITC-A"  transforms:value="0.0110866884" />
         <transforms:coefficient data-type:parameter="PE-A"  transforms:value="1" />
         <transforms:coefficient data-type:parameter="PE-Texas Red-A"  transforms:value="3.4280090332" />
         <transforms:coefficient data-type:parameter="PerCP-Cy5-5-A"  transforms:value="0.1069504321" />
         <transforms:coefficient data-type:parameter="PE-Cy7-A"  transforms:value="0.0194587093" />
         <transforms:coefficient data-type:parameter="APC-A"  transforms:value="0" />
         <transforms:coefficient data-type:parameter="Alexa Fluor 700-A"  transforms:value="0" />
         <transforms:coefficient data-type:parameter="APC-Cy7-A"  transforms:value="0" />
         <transforms:coefficient data-type:parameter="V450-A"  transforms:value="0.0000964024" />
         <transforms:coefficient data-type:parameter="BV510-A"  transforms:value="0.0028955156" />
         <transforms:coefficient data-type:parameter="BV605-A"  transforms:value="0.6137529016" />
         <transforms:coefficient data-type:parameter="BV650-A"  transforms:value="0.0494168065" />
         <transforms:coefficient data-type:parameter="BV711-A"  transforms:value="0.0082039712" />
         <transforms:coefficient data-type:parameter="BV786-A"  transforms:value="0.0005746995" />
       </transforms:spillover>
       <transforms:spillover data-type:parameter="PE-Texas Red-A" >
         <transforms:coefficient data-type:parameter="FITC-A"  transforms:value="0" />
         <transforms:coefficient data-type:parameter="PE-A"  transforms:value="0.004951478" />
         <transforms:coefficient data-type:parameter="PE-Texas Red-A"  transforms:value="1" />
         <transforms:coefficient data-type:parameter="PerCP-Cy5-5-A"  transforms:value="0.0522875786" />
         <transforms:coefficient data-type:parameter="PE-Cy7-A"  transforms:value="0.0112893637" />
         <transforms:coefficient data-type:parameter="APC-A"  transforms:value="0.0013837024" />
         <transforms:coefficient data-type:parameter="Alexa Fluor 700-A"  transforms:value="0" />
         <transforms:coefficient data-type:parameter="APC-Cy7-A"  transforms:value="0.0003798284" />
         <transforms:coefficient data-type:parameter="V450-A"  transforms:value="0" />
         <transforms:coefficient data-type:parameter="BV510-A"  transforms:value="0" />
         <transforms:coefficient data-type:parameter="BV605-A"  transforms:value="0.1042387336" />
         <transforms:coefficient data-type:parameter="BV650-A"  transforms:value="0.0205248799" />
         <transforms:coefficient data-type:parameter="BV711-A"  transforms:value="0.0092246691" />
         <transforms:coefficient data-type:parameter="BV786-A"  transforms:value="0.001071651" />
       </transforms:spillover>
       <transforms:spillover data-type:parameter="PerCP-Cy5-5-A" >
         <transforms:coefficient data-type:parameter="FITC-A"  transforms:value="0" />
         <transforms:coefficient data-type:parameter="PE-A"  transforms:value="0.0006989269" />
         <transforms:coefficient data-type:parameter="PE-Texas Red-A"  transforms:value="0.0034946245" />
         <transforms:coefficient data-type:parameter="PerCP-Cy5-5-A"  transforms:value="1" />
         <transforms:coefficient data-type:parameter="PE-Cy7-A"  transforms:value="0.3452284038" />
         <transforms:coefficient data-type:parameter="APC-A"  transforms:value="0.0500000007" />
         <transforms:coefficient data-type:parameter="Alexa Fluor 700-A"  transforms:value="0.122926034" />
         <transforms:coefficient data-type:parameter="APC-Cy7-A"  transforms:value="0.0503522642" />
         <transforms:coefficient data-type:parameter="V450-A"  transforms:value="0" />
         <transforms:coefficient data-type:parameter="BV510-A"  transforms:value="0" />
         <transforms:coefficient data-type:parameter="BV605-A"  transforms:value="0.00129208" />
         <transforms:coefficient data-type:parameter="BV650-A"  transforms:value="0.0884188712" />
         <transforms:coefficient data-type:parameter="BV711-A"  transforms:value="0.4453979731" />
         <transforms:coefficient data-type:parameter="BV786-A"  transforms:value="0.0536997207" />
       </transforms:spillover>
       <transforms:spillover data-type:parameter="PE-Cy7-A" >
         <transforms:coefficient data-type:parameter="FITC-A"  transforms:value="0.001075728" />
         <transforms:coefficient data-type:parameter="PE-A"  transforms:value="0.0357092731" />
         <transforms:coefficient data-type:parameter="PE-Texas Red-A"  transforms:value="0.1252513826" />
         <transforms:coefficient data-type:parameter="PerCP-Cy5-5-A"  transforms:value="0.0122071039" />
         <transforms:coefficient data-type:parameter="PE-Cy7-A"  transforms:value="1" />
         <transforms:coefficient data-type:parameter="APC-A"  transforms:value="0.0017154566" />
         <transforms:coefficient data-type:parameter="Alexa Fluor 700-A"  transforms:value="0.0030176588" />
         <transforms:coefficient data-type:parameter="APC-Cy7-A"  transforms:value="0.0252640694" />
         <transforms:coefficient data-type:parameter="V450-A"  transforms:value="0.000081639" />
         <transforms:coefficient data-type:parameter="BV510-A"  transforms:value="0.0001906043" />
         <transforms:coefficient data-type:parameter="BV605-A"  transforms:value="0.0233628247" />
         <transforms:coefficient data-type:parameter="BV650-A"  transforms:value="0.0029135442" />
         <transforms:coefficient data-type:parameter="BV711-A"  transforms:value="0.0025323245" />
         <transforms:coefficient data-type:parameter="BV786-A"  transforms:value="0.029784089" />
       </transforms:spillover>
       <transforms:spillover data-type:parameter="APC-A" >
         <transforms:coefficient data-type:parameter="FITC-A"  transforms:value="0" />
         <transforms:coefficient data-type:parameter="PE-A"  transforms:value="0.0001851055" />
         <transforms:coefficient data-type:parameter="PE-Texas Red-A"  transforms:value="0.0276262406" />
         <transforms:coefficient data-type:parameter="PerCP-Cy5-5-A"  transforms:value="0.0052595316" />
         <transforms:coefficient data-type:parameter="PE-Cy7-A"  transforms:value="0.001793809" />
         <transforms:coefficient data-type:parameter="APC-A"  transforms:value="1" />
         <transforms:coefficient data-type:parameter="Alexa Fluor 700-A"  transforms:value="0.1482322514" />
         <transforms:coefficient data-type:parameter="APC-Cy7-A"  transforms:value="0.0413934067" />
         <transforms:coefficient data-type:parameter="V450-A"  transforms:value="0.0001642782" />
         <transforms:coefficient data-type:parameter="BV510-A"  transforms:value="0.0001876213" />
         <transforms:coefficient data-type:parameter="BV605-A"  transforms:value="0.0075911884" />
         <transforms:coefficient data-type:parameter="BV650-A"  transforms:value="0.1067719385" />
         <transforms:coefficient data-type:parameter="BV711-A"  transforms:value="0.0154278921" />
         <transforms:coefficient data-type:parameter="BV786-A"  transforms:value="0.0018428268" />
       </transforms:spillover>
       <transforms:spillover data-type:parameter="Alexa Fluor 700-A" >
         <transforms:coefficient data-type:parameter="FITC-A"  transforms:value="0" />
         <transforms:coefficient data-type:parameter="PE-A"  transforms:value="0" />
         <transforms:coefficient data-type:parameter="PE-Texas Red-A"  transforms:value="0" />
         <transforms:coefficient data-type:parameter="PerCP-Cy5-5-A"  transforms:value="0" />
         <transforms:coefficient data-type:parameter="PE-Cy7-A"  transforms:value="0" />
         <transforms:coefficient data-type:parameter="APC-A"  transforms:value="0" />
         <transforms:coefficient data-type:parameter="Alexa Fluor 700-A"  transforms:value="1" />
         <transforms:coefficient data-type:parameter="APC-Cy7-A"  transforms:value="0" />
         <transforms:coefficient data-type:parameter="V450-A"  transforms:value="0" />
         <transforms:coefficient data-type:parameter="BV510-A"  transforms:value="0" />
         <transforms:coefficient data-type:parameter="BV605-A"  transforms:value="0" />
         <transforms:coefficient data-type:parameter="BV650-A"  transforms:value="0" />
         <transforms:coefficient data-type:parameter="BV711-A"  transforms:value="0" />
         <transforms:coefficient data-type:parameter="BV786-A"  transforms:value="0" />
       </transforms:spillover>
       <transforms:spillover data-type:parameter="APC-Cy7-A" >
         <transforms:coefficient data-type:parameter="FITC-A"  transforms:value="0" />
         <transforms:coefficient data-type:parameter="PE-A"  transforms:value="0" />
         <transforms:coefficient data-type:parameter="PE-Texas Red-A"  transforms:value="0" />
         <transforms:coefficient data-type:parameter="PerCP-Cy5-5-A"  transforms:value="0" />
         <transforms:coefficient data-type:parameter="PE-Cy7-A"  transforms:value="0" />
         <transforms:coefficient data-type:parameter="APC-A"  transforms:value="0" />
         <transforms:coefficient data-type:parameter="Alexa Fluor 700-A"  transforms:value="0" />
         <transforms:coefficient data-type:parameter="APC-Cy7-A"  transforms:value="1" />
         <transforms:coefficient data-type:parameter="V450-A"  transforms:value="0" />
         <transforms:coefficient data-type:parameter="BV510-A"  transforms:value="0" />
         <transforms:coefficient data-type:parameter="BV605-A"  transforms:value="0" />
         <transforms:coefficient data-type:parameter="BV650-A"  transforms:value="0" />
         <transforms:coefficient data-type:parameter="BV711-A"  transforms:value="0" />
         <transforms:coefficient data-type:parameter="BV786-A"  transforms:value="0" />
       </transforms:spillover>
       <transforms:spillover data-type:parameter="V450-A" >
         <transforms:coefficient data-type:parameter="FITC-A"  transforms:value="0" />
         <transforms:coefficient data-type:parameter="PE-A"  transforms:value="0" />
         <transforms:coefficient data-type:parameter="PE-Texas Red-A"  transforms:value="0.0000976217" />
         <transforms:coefficient data-type:parameter="PerCP-Cy5-5-A"  transforms:value="0.0001876731" />
         <transforms:coefficient data-type:parameter="PE-Cy7-A"  transforms:value="0.0004674787" />
         <transforms:coefficient data-type:parameter="APC-A"  transforms:value="0" />
         <transforms:coefficient data-type:parameter="Alexa Fluor 700-A"  transforms:value="0.0002836063" />
         <transforms:coefficient data-type:parameter="APC-Cy7-A"  transforms:value="0" />
         <transforms:coefficient data-type:parameter="V450-A"  transforms:value="1" />
         <transforms:coefficient data-type:parameter="BV510-A"  transforms:value="0.0999134779" />
         <transforms:coefficient data-type:parameter="BV605-A"  transforms:value="0.0295651183" />
         <transforms:coefficient data-type:parameter="BV650-A"  transforms:value="0.0024302783" />
         <transforms:coefficient data-type:parameter="BV711-A"  transforms:value="0.0030809785" />
         <transforms:coefficient data-type:parameter="BV786-A"  transforms:value="0.0003995352" />
       </transforms:spillover>
       <transforms:spillover data-type:parameter="BV510-A" >
         <transforms:coefficient data-type:parameter="FITC-A"  transforms:value="0.000808072" />
         <transforms:coefficient data-type:parameter="PE-A"  transforms:value="0.0002404108" />
         <transforms:coefficient data-type:parameter="PE-Texas Red-A"  transforms:value="0.0015556472" />
         <transforms:coefficient data-type:parameter="PerCP-Cy5-5-A"  transforms:value="0.0001024578" />
         <transforms:coefficient data-type:parameter="PE-Cy7-A"  transforms:value="0" />
         <transforms:coefficient data-type:parameter="APC-A"  transforms:value="0" />
         <transforms:coefficient data-type:parameter="Alexa Fluor 700-A"  transforms:value="0" />
         <transforms:coefficient data-type:parameter="APC-Cy7-A"  transforms:value="0" />
         <transforms:coefficient data-type:parameter="V450-A"  transforms:value="0.1437358558" />
         <transforms:coefficient data-type:parameter="BV510-A"  transforms:value="1" />
         <transforms:coefficient data-type:parameter="BV605-A"  transforms:value="1.880040288" />
         <transforms:coefficient data-type:parameter="BV650-A"  transforms:value="0.2113090158" />
         <transforms:coefficient data-type:parameter="BV711-A"  transforms:value="0.0445472114" />
         <transforms:coefficient data-type:parameter="BV786-A"  transforms:value="0.005402613" />
       </transforms:spillover>
       <transforms:spillover data-type:parameter="BV605-A" >
         <transforms:coefficient data-type:parameter="FITC-A"  transforms:value="0" />
         <transforms:coefficient data-type:parameter="PE-A"  transforms:value="0" />
         <transforms:coefficient data-type:parameter="PE-Texas Red-A"  transforms:value="0" />
         <transforms:coefficient data-type:parameter="PerCP-Cy5-5-A"  transforms:value="0" />
         <transforms:coefficient data-type:parameter="PE-Cy7-A"  transforms:value="0" />
         <transforms:coefficient data-type:parameter="APC-A"  transforms:value="0" />
         <transforms:coefficient data-type:parameter="Alexa Fluor 700-A"  transforms:value="0" />
         <transforms:coefficient data-type:parameter="APC-Cy7-A"  transforms:value="0" />
         <transforms:coefficient data-type:parameter="V450-A"  transforms:value="0" />
         <transforms:coefficient data-type:parameter="BV510-A"  transforms:value="0" />
         <transforms:coefficient data-type:parameter="BV605-A"  transforms:value="1" />
         <transforms:coefficient data-type:parameter="BV650-A"  transforms:value="0" />
         <transforms:coefficient data-type:parameter="BV711-A"  transforms:value="0" />
         <transforms:coefficient data-type:parameter="BV786-A"  transforms:value="0" />
       </transforms:spillover>
       <transforms:spillover data-type:parameter="BV650-A" >
         <transforms:coefficient data-type:parameter="FITC-A"  transforms:value="0.001778352" />
         <transforms:coefficient data-type:parameter="PE-A"  transforms:value="0.0016076427" />
         <transforms:coefficient data-type:parameter="PE-Texas Red-A"  transforms:value="0.0137186814" />
         <transforms:coefficient data-type:parameter="PerCP-Cy5-5-A"  transforms:value="0.0073636263" />
         <transforms:coefficient data-type:parameter="PE-Cy7-A"  transforms:value="0.0026195589" />
         <transforms:coefficient data-type:parameter="APC-A"  transforms:value="0.033703357" />
         <transforms:coefficient data-type:parameter="Alexa Fluor 700-A"  transforms:value="0.0099222343" />
         <transforms:coefficient data-type:parameter="APC-Cy7-A"  transforms:value="0.0041491399" />
         <transforms:coefficient data-type:parameter="V450-A"  transforms:value="0.2724753916" />
         <transforms:coefficient data-type:parameter="BV510-A"  transforms:value="0.1245609447" />
         <transforms:coefficient data-type:parameter="BV605-A"  transforms:value="1.3200237751" />
         <transforms:coefficient data-type:parameter="BV650-A"  transforms:value="1" />
         <transforms:coefficient data-type:parameter="BV711-A"  transforms:value="0.1911358535" />
         <transforms:coefficient data-type:parameter="BV786-A"  transforms:value="0.0234383903" />
       </transforms:spillover>
       <transforms:spillover data-type:parameter="BV711-A" >
         <transforms:coefficient data-type:parameter="FITC-A"  transforms:value="0" />
         <transforms:coefficient data-type:parameter="PE-A"  transforms:value="0" />
         <transforms:coefficient data-type:parameter="PE-Texas Red-A"  transforms:value="0.0010089721" />
         <transforms:coefficient data-type:parameter="PerCP-Cy5-5-A"  transforms:value="0.0456965752" />
         <transforms:coefficient data-type:parameter="PE-Cy7-A"  transforms:value="0.028070448" />
         <transforms:coefficient data-type:parameter="APC-A"  transforms:value="0.0102354288" />
         <transforms:coefficient data-type:parameter="Alexa Fluor 700-A"  transforms:value="0.1028306335" />
         <transforms:coefficient data-type:parameter="APC-Cy7-A"  transforms:value="0.0371439569" />
         <transforms:coefficient data-type:parameter="V450-A"  transforms:value="0" />
         <transforms:coefficient data-type:parameter="BV510-A"  transforms:value="0.0122079859" />
         <transforms:coefficient data-type:parameter="BV605-A"  transforms:value="0.0093999757" />
         <transforms:coefficient data-type:parameter="BV650-A"  transforms:value="0.0252581201" />
         <transforms:coefficient data-type:parameter="BV711-A"  transforms:value="1" />
         <transforms:coefficient data-type:parameter="BV786-A"  transforms:value="0.1305603683" />
       </transforms:spillover>
       <transforms:spillover data-type:parameter="BV786-A" >
         <transforms:coefficient data-type:parameter="FITC-A"  transforms:value="0.0008714768" />
         <transforms:coefficient data-type:parameter="PE-A"  transforms:value="0.0004224718" />
         <transforms:coefficient data-type:parameter="PE-Texas Red-A"  transforms:value="0.0036049278" />
         <transforms:coefficient data-type:parameter="PerCP-Cy5-5-A"  transforms:value="0.0011992576" />
         <transforms:coefficient data-type:parameter="PE-Cy7-A"  transforms:value="0.0934646353" />
         <transforms:coefficient data-type:parameter="APC-A"  transforms:value="0.008232099" />
         <transforms:coefficient data-type:parameter="Alexa Fluor 700-A"  transforms:value="0.0169671383" />
         <transforms:coefficient data-type:parameter="APC-Cy7-A"  transforms:value="0.0841071829" />
         <transforms:coefficient data-type:parameter="V450-A"  transforms:value="0.822733283" />
         <transforms:coefficient data-type:parameter="BV510-A"  transforms:value="0.0815623254" />
         <transforms:coefficient data-type:parameter="BV605-A"  transforms:value="0.1200352311" />
         <transforms:coefficient data-type:parameter="BV650-A"  transforms:value="0.0444649793" />
         <transforms:coefficient data-type:parameter="BV711-A"  transforms:value="0.0938266814" />
         <transforms:coefficient data-type:parameter="BV786-A"  transforms:value="1" />
       </transforms:spillover>
     </transforms:spilloverMatrix>
   </Matrices>
   <Cytometers>
     <Cytometer name="DIVA"  cyt="LSRFortessa"  useFCS3="1"  extraNegs="0"  widthBasis="-100"  linMin="0"  logMin="3"  linMax="262144"  logMax="262144"  linearRescale="1"  logRescale="1"  linFromKW="1"  logFromKW="1"  useGain="0"  useTransform="1"  transformType="BIEX"  manufacturer=""  serialnumber=""  homepage="workspaces-and-samples/flowjo-and-your-cytometer/ws-cytometer-bd/"  icon="bd.PNG" >
       <LinParams>
         <Param>time</Param>
       </LinParams>
       <LogParams/>
       <FilterParams/>
       <TransformStore>
         <MatrixID matrixId="16695c86-08d8-4716-aa59-4c47560e2722" >
           <Transforms>
             <transforms:linear transforms:minRange="0"  transforms:maxRange="262144"  gain="1" >
               <data-type:parameter data-type:name="FSC-W" />
             </transforms:linear>
             <transforms:biex transforms:length="256"  transforms:maxRange="299999.9999864178"  transforms:neg="0"  transforms:width="-100"  transforms:pos="4.4771212547" >
               <data-type:parameter data-type:name="PE-Cy7-A" />
             </transforms:biex>
             <transforms:linear transforms:minRange="0"  transforms:maxRange="262144"  gain="1" >
               <data-type:parameter data-type:name="SSC-H" />
             </transforms:linear>
             <transforms:biex transforms:length="256"  transforms:maxRange="29999.9999986418"  transforms:neg="0"  transforms:width="-10"  transforms:pos="3.4771212547" >
               <data-type:parameter data-type:name="BV786-A" />
             </transforms:biex>
             <transforms:biex transforms:length="256"  transforms:maxRange="299999.9999864178"  transforms:neg="0"  transforms:width="-100"  transforms:pos="4.4771212547" >
               <data-type:parameter data-type:name="BV510-A" />
             </transforms:biex>
             <transforms:linear transforms:minRange="0"  transforms:maxRange="262144"  gain="1" >
               <data-type:parameter data-type:name="FSC-A" />
             </transforms:linear>
             <transforms:biex transforms:length="256"  transforms:maxRange="299999.9999864178"  transforms:neg="0"  transforms:width="-100"  transforms:pos="4.4771212547" >
               <data-type:parameter data-type:name="PE-A" />
             </transforms:biex>
             <transforms:biex transforms:length="256"  transforms:maxRange="299999.9999864178"  transforms:neg="0"  transforms:width="-7.9432823472"  transforms:pos="4.4771212547" >
               <data-type:parameter data-type:name="APC-Cy7-A" />
             </transforms:biex>
             <transforms:biex transforms:length="256"  transforms:maxRange="299999.9999864178"  transforms:neg="0"  transforms:width="-100"  transforms:pos="4.4771212547" >
               <data-type:parameter data-type:name="BV711-A" />
             </transforms:biex>
             <transforms:linear transforms:minRange="0"  transforms:maxRange="262144"  gain="1" >
               <data-type:parameter data-type:name="SSC-A" />
             </transforms:linear>
             <transforms:biex transforms:length="256"  transforms:maxRange="299999.9999864178"  transforms:neg="0"  transforms:width="-100"  transforms:pos="4.4771212547" >
               <data-type:parameter data-type:name="BV605-A" />
             </transforms:biex>
             <transforms:linear transforms:minRange="0"  transforms:maxRange="262144"  gain="1" >
               <data-type:parameter data-type:name="FSC-H" />
             </transforms:linear>
             <transforms:biex transforms:length="256"  transforms:maxRange="2999999.9998641773"  transforms:neg="0"  transforms:width="-25.1188643151"  transforms:pos="5.4771212547" >
               <data-type:parameter data-type:name="APC-A" />
             </transforms:biex>
             <transforms:biex transforms:length="256"  transforms:maxRange="299999.9999864178"  transforms:neg="0"  transforms:width="-12.5892541179"  transforms:pos="4.4771212547" >
               <data-type:parameter data-type:name="PerCP-Cy5-5-A" />
             </transforms:biex>
             <transforms:linear transforms:minRange="0"  transforms:maxRange="262144"  gain="1" >
               <data-type:parameter data-type:name="SSC-W" />
             </transforms:linear>
             <transforms:biex transforms:length="256"  transforms:maxRange="299999.9999864178"  transforms:neg="0"  transforms:width="-100"  transforms:pos="4.4771212547" >
               <data-type:parameter data-type:name="PE-Texas Red-A" />
             </transforms:biex>
             <transforms:biex transforms:length="256"  transforms:maxRange="299999.9999864178"  transforms:neg="0"  transforms:width="-100"  transforms:pos="4.4771212547" >
               <data-type:parameter data-type:name="FITC-A" />
             </transforms:biex>
             <transforms:biex transforms:length="256"  transforms:maxRange="299999.9999864178"  transforms:neg="0"  transforms:width="-100"  transforms:pos="4.4771212547" >
               <data-type:parameter data-type:name="Alexa Fluor 700-A" />
             </transforms:biex>
             <transforms:biex transforms:length="256"  transforms:maxRange="1000"  transforms:neg="0.9"  transforms:width="-1000"  transforms:pos="2" >
               <data-type:parameter data-type:name="V450-A" />
             </transforms:biex>
             <transforms:biex transforms:length="256"  transforms:maxRange="299999.9999864178"  transforms:neg="0"  transforms:width="-100"  transforms:pos="4.4771212547" >
               <data-type:parameter data-type:name="BV650-A" />
             </transforms:biex>
           </Transforms>
         </MatrixID>
         <MatrixID matrixId="ce16cfe0-dd88-48bb-827c-c301185e7f5d" >
           <Transforms>
             <transforms:linear transforms:minRange="0"  transforms:maxRange="262144"  gain="1" >
               <data-type:parameter data-type:name="FSC-W" />
             </transforms:linear>
             <transforms:biex transforms:length="256"  transforms:maxRange="299999.9999864178"  transforms:neg="0"  transforms:width="-100"  transforms:pos="4.4771212547" >
               <data-type:parameter data-type:name="PE-Cy7-A" />
             </transforms:biex>
             <transforms:linear transforms:minRange="0"  transforms:maxRange="262144"  gain="1" >
               <data-type:parameter data-type:name="SSC-H" />
             </transforms:linear>
             <transforms:biex transforms:length="256"  transforms:maxRange="29999.9999986418"  transforms:neg="0"  transforms:width="-10"  transforms:pos="3.4771212547" >
               <data-type:parameter data-type:name="BV786-A" />
             </transforms:biex>
             <transforms:biex transforms:length="256"  transforms:maxRange="299999.9999864178"  transforms:neg="0"  transforms:width="-100"  transforms:pos="4.4771212547" >
               <data-type:parameter data-type:name="BV510-A" />
             </transforms:biex>
             <transforms:linear transforms:minRange="0"  transforms:maxRange="262144"  gain="1" >
               <data-type:parameter data-type:name="FSC-A" />
             </transforms:linear>
             <transforms:biex transforms:length="256"  transforms:maxRange="299999.9999864178"  transforms:neg="0"  transforms:width="-100"  transforms:pos="4.4771212547" >
               <data-type:parameter data-type:name="PE-A" />
             </transforms:biex>
             <transforms:biex transforms:length="256"  transforms:maxRange="299999.9999864178"  transforms:neg="0"  transforms:width="-7.9432823472"  transforms:pos="4.4771212547" >
               <data-type:parameter data-type:name="APC-Cy7-A" />
             </transforms:biex>
             <transforms:biex transforms:length="256"  transforms:maxRange="299999.9999864178"  transforms:neg="0"  transforms:width="-100"  transforms:pos="4.4771212547" >
               <data-type:parameter data-type:name="BV711-A" />
             </transforms:biex>
             <transforms:linear transforms:minRange="0"  transforms:maxRange="262144"  gain="1" >
               <data-type:parameter data-type:name="SSC-A" />
             </transforms:linear>
             <transforms:linear transforms:minRange="0"  transforms:maxRange="262144"  gain="1" >
               <data-type:parameter data-type:name="FSC-H" />
             </transforms:linear>
             <transforms:biex transforms:length="256"  transforms:maxRange="299999.9999864178"  transforms:neg="0"  transforms:width="-100"  transforms:pos="4.4771212547" >
               <data-type:parameter data-type:name="BV605-A" />
             </transforms:biex>
             <transforms:biex transforms:length="256"  transforms:maxRange="2999999.9998641773"  transforms:neg="0"  transforms:width="-25.1188643151"  transforms:pos="5.4771212547" >
               <data-type:parameter data-type:name="APC-A" />
             </transforms:biex>
             <transforms:biex transforms:length="256"  transforms:maxRange="299999.9999864178"  transforms:neg="0"  transforms:width="-12.5892541179"  transforms:pos="4.4771212547" >
               <data-type:parameter data-type:name="PerCP-Cy5-5-A" />
             </transforms:biex>
             <transforms:linear transforms:minRange="0"  transforms:maxRange="262144"  gain="1" >
               <data-type:parameter data-type:name="SSC-W" />
             </transforms:linear>
             <transforms:biex transforms:length="256"  transforms:maxRange="299999.9999864178"  transforms:neg="0"  transforms:width="-100"  transforms:pos="4.4771212547" >
               <data-type:parameter data-type:name="PE-Texas Red-A" />
             </transforms:biex>
             <transforms:biex transforms:length="256"  transforms:maxRange="299999.9999864178"  transforms:neg="0"  transforms:width="-100"  transforms:pos="4.4771212547" >
               <data-type:parameter data-type:name="FITC-A" />
             </transforms:biex>
             <transforms:biex transforms:length="256"  transforms:maxRange="299999.9999864178"  transforms:neg="0"  transforms:width="-100"  transforms:pos="4.4771212547" >
               <data-type:parameter data-type:name="Alexa Fluor 700-A" />
             </transforms:biex>
             <transforms:biex transforms:length="256"  transforms:maxRange="1000"  transforms:neg="0.9"  transforms:width="-1000"  transforms:pos="2" >
               <data-type:parameter data-type:name="V450-A" />
             </transforms:biex>
             <transforms:biex transforms:length="256"  transforms:maxRange="299999.9999864178"  transforms:neg="0"  transforms:width="-100"  transforms:pos="4.4771212547" >
               <data-type:parameter data-type:name="BV650-A" />
             </transforms:biex>
           </Transforms>
         </MatrixID>
       </TransformStore>
     </Cytometer>
   </Cytometers>
   <Groups>
     <GroupNode name="All Samples"  annotation=""  owningGroup="All Samples"  expanded="1"  sortPriority="10"  count="-1" >
       <Graph smoothing="0"  backColor="#ffffff"  foreColor="#000000"  type="Pseudocolor"  fast="1" >
         <Axis dimension="x"  name=""  label=""  auto="auto" />
         <Axis dimension="y"  name=""  label=""  auto="auto" />
         <GraphSettings level="5%"  smoothingHighResolution="1"  contourHighResolution="1"  histogramSmoothingCount="0"  graphResolution="256"  showOutliers="0"  drawLargeDots="0"  dotsToDraw="8000"  tint="le.chartfill.tinted.40"  lineWeight="le.lineweight.normal"  lineStyle="le.linestyle.solid" />
         <GraphEnvironment showGrid="0"  showAxes="tnlTNL"  showGates="1"  showFreqOnPlots="1"  showGateNameOnPlots="1"  showMedians="0"  showUncomped="0"  addEventParam="0"  lastYAxisName="" >
           <TextTraits font="SansSerif"  size="11"  name="Labels"  style="plain"  color="#000000"  background="#00ffffff"  just="left" />
           <TextTraits font="SansSerif"  size="11"  name="LayoutGates"  style="plain"  color="#000000"  background="#00ffffff"  just="left" />
           <TextTraits font="SansSerif"  size="9"  name="Numbers"  style="plain"  color="#000000"  background="#00ffffff"  just="left" />
           <TextTraits font="SansSerif"  size="9"  name="Legend"  style="plain"  color="#000000"  background="#00ffffff"  just="left" />
         </GraphEnvironment>
       </Graph>
       <Subpopulations>
         <Population name="FSC-A, SSC-A subset"  annotation=""  owningGroup="All Samples"  expanded="1"  sortPriority="10"  count="959" >
           <Graph smoothing="0"  backColor="#ffffff"  foreColor="#000000"  type="Pseudocolor"  fast="1" >
             <Axis dimension="x"  name="FSC-A"  label=""  auto="auto" />
             <Axis dimension="y"  name="SSC-A"  label=""  auto="auto" />
             <GraphSettings level="5%"  smoothingHighResolution="1"  contourHighResolution="1"  histogramSmoothingCount="0"  graphResolution="256"  showOutliers="0"  drawLargeDots="0"  dotsToDraw="8000" />
             <GraphEnvironment showGrid="0"  showAxes="tnlTNL"  showGates="1"  showFreqOnPlots="1"  showGateNameOnPlots="1"  showMedians="0"  showUncomped="0"  addEventParam="0"  lastYAxisName="" >
               <TextTraits font="SansSerif"  size="11"  name="Labels"  style="plain"  color="#000000"  background="#00ffffff"  just="left" />
               <TextTraits font="SansSerif"  size="11"  name="LayoutGates"  style="plain"  color="#000000"  background="#00ffffff"  just="left" />
               <TextTraits font="SansSerif"  size="9"  name="Numbers"  style="plain"  color="#000000"  background="#00ffffff"  just="left" />
               <TextTraits font="SansSerif"  size="9"  name="Legend"  style="plain"  color="#000000"  background="#00ffffff"  just="left" />
               <WindowPosition x="0"  y="0"  width="0"  height="0"  displayed="0"  panelState="" />
             </GraphEnvironment>
           </Graph>
           <Gate gating:id="ID2021055032" >
             <gating:RectangleGate eventsInside="1"  annoOffsetX="97"  annoOffsetY="-18"  tint="#000000"  isTinted="0"  lineWeight="Hairline"  userDefined="1"  percentX="0"  percentY="0" >
               <gating:dimension gating:min="34816.0"  gating:max="47104.0" >
                 <data-type:fcs-dimension data-type:name="FSC-A" />
               </gating:dimension>
               <gating:dimension gating:min="209508.7874015748"  gating:max="270400.50393700786" >
                 <data-type:fcs-dimension data-type:name="SSC-A" />
               </gating:dimension>
             </gating:RectangleGate>
           </Gate>
         </Population>
         <Population name="FSC-A, SSC-A subset-1"  annotation=""  owningGroup="All Samples"  expanded="1"  sortPriority="10"  count="78782" >
           <Graph smoothing="0"  backColor="#ffffff"  foreColor="#000000"  type="Pseudocolor"  fast="1" >
             <Axis dimension="x"  name="FSC-A"  label=""  auto="auto" />
             <Axis dimension="y"  name="SSC-A"  label=""  auto="auto" />
             <GraphSettings level="5%"  smoothingHighResolution="1"  contourHighResolution="1"  histogramSmoothingCount="0"  graphResolution="256"  showOutliers="0"  drawLargeDots="0"  dotsToDraw="8000" />
             <GraphEnvironment showGrid="0"  showAxes="tnlTNL"  showGates="1"  showFreqOnPlots="1"  showGateNameOnPlots="1"  showMedians="0"  showUncomped="0"  addEventParam="0"  lastYAxisName="" >
               <TextTraits font="SansSerif"  size="11"  name="Labels"  style="plain"  color="#000000"  background="#00ffffff"  just="left" />
               <TextTraits font="SansSerif"  size="11"  name="LayoutGates"  style="plain"  color="#000000"  background="#00ffffff"  just="left" />
               <TextTraits font="SansSerif"  size="9"  name="Numbers"  style="plain"  color="#000000"  background="#00ffffff"  just="left" />
               <TextTraits font="SansSerif"  size="9"  name="Legend"  style="plain"  color="#000000"  background="#00ffffff"  just="left" />
               <WindowPosition x="0"  y="0"  width="0"  height="0"  displayed="0"  panelState="" />
             </GraphEnvironment>
           </Graph>
           <Gate gating:id="ID511789063" >
             <gating:PolygonGate eventsInside="1"  annoOffsetX="9"  annoOffsetY="-100"  tint="#000000"  isTinted="0"  lineWeight="Hairline"  userDefined="1"  quadId="-1"  gateResolution="256" >
               <gating:dimension>
                 <data-type:fcs-dimension data-type:name="FSC-A" />
               </gating:dimension>
               <gating:dimension>
                 <data-type:fcs-dimension data-type:name="SSC-A" />
               </gating:dimension>
               <gating:vertex>
                 <gating:coordinate data-type:value="57344" />
                 <gating:coordinate data-type:value="0" />
               </gating:vertex>
               <gating:vertex>
                 <gating:coordinate data-type:value="56320" />
                 <gating:coordinate data-type:value="59859.6535433071" />
               </gating:vertex>
               <gating:vertex>
                 <gating:coordinate data-type:value="100352" />
                 <gating:coordinate data-type:value="68116.157480315" />
               </gating:vertex>
               <gating:vertex>
                 <gating:coordinate data-type:value="115712" />
                 <gating:coordinate data-type:value="11352.6929133858" />
               </gating:vertex>
             </gating:PolygonGate>
           </Gate>
           <Subpopulations>
             <Population name="FSC-H, FSC-A subset"  annotation=""  owningGroup="All Samples"  expanded="1"  sortPriority="10"  count="77166" >
               <Graph smoothing="0"  backColor="#ffffff"  foreColor="#000000"  heatMapStatParameter="Comp-FITC-A"  type="Pseudocolor"  fast="1" >
                 <Axis dimension="x"  name="Comp-BV711-A"  label=""  auto="auto" />
                 <Axis dimension="y"  name="Comp-V450-A"  label=""  auto="auto" />
                 <GraphSettings level="5%"  smoothingHighResolution="1"  contourHighResolution="1"  histogramSmoothingCount="0"  graphResolution="256"  showOutliers="0"  drawLargeDots="0"  dotsToDraw="8000" />
                 <GraphEnvironment showGrid="0"  showAxes="tnlTNL"  showGates="1"  showFreqOnPlots="1"  showGateNameOnPlots="1"  showMedians="0"  showUncomped="0"  addEventParam="0"  lastYAxisName="" >
                   <TextTraits font="SansSerif"  size="11"  name="Labels"  style="plain"  color="#000000"  background="#00ffffff"  just="left" />
                   <TextTraits font="SansSerif"  size="11"  name="LayoutGates"  style="plain"  color="#000000"  background="#00ffffff"  just="left" />
                   <TextTraits font="SansSerif"  size="9"  name="Numbers"  style="plain"  color="#000000"  background="#00ffffff"  just="left" />
                   <TextTraits font="SansSerif"  size="9"  name="Legend"  style="plain"  color="#000000"  background="#00ffffff"  just="left" />
                   <WindowPosition x="662"  y="23"  width="390"  height="622"  displayed="0"  panelState="---" />
                 </GraphEnvironment>
               </Graph>
               <Gate gating:id="ID1971470566"  gating:parent_id="ID511789063" >
                 <gating:PolygonGate eventsInside="1"  annoOffsetX="-19"  annoOffsetY="-215"  tint="#000000"  isTinted="0"  lineWeight="Hairline"  userDefined="1"  quadId="-1"  gateResolution="256" >
                   <gating:dimension>
                     <data-type:fcs-dimension data-type:name="FSC-H" />
                   </gating:dimension>
                   <gating:dimension>
                     <data-type:fcs-dimension data-type:name="FSC-A" />
                   </gating:dimension>
                   <gating:vertex>
                     <gating:coordinate data-type:value="-12288" />
                     <gating:coordinate data-type:value="11352.6929133858" />
                   </gating:vertex>
                   <gating:vertex>
                     <gating:coordinate data-type:value="137216" />
                     <gating:coordinate data-type:value="173386.5826771654" />
                   </gating:vertex>
                   <gating:vertex>
                     <gating:coordinate data-type:value="146432" />
                     <gating:coordinate data-type:value="151713.2598425197" />
                   </gating:vertex>
                   <gating:vertex>
                     <gating:coordinate data-type:value="9216" />
                     <gating:coordinate data-type:value="-1032.062992126" />
                   </gating:vertex>
                 </gating:PolygonGate>
               </Gate>
               <Subpopulations>
                 <Population name="cd8, cd4 subset"  annotation=""  owningGroup="All Samples"  expanded="1"  sortPriority="10"  count="41121" >
                   <Graph smoothing="0"  backColor="#ffffff"  foreColor="#000000"  type="Pseudocolor"  fast="1" >
                     <Axis dimension="x"  name="Comp-BV605-A"  label=""  auto="auto" />
                     <Axis dimension="y"  name="Comp-PerCP-Cy5-5-A"  label=""  auto="auto" />
                     <GraphSettings level="5%"  smoothingHighResolution="1"  contourHighResolution="1"  histogramSmoothingCount="0"  graphResolution="256"  showOutliers="0"  drawLargeDots="0"  dotsToDraw="8000" />
                     <GraphEnvironment showGrid="0"  showAxes="tnlTNL"  showGates="1"  showFreqOnPlots="1"  showGateNameOnPlots="1"  showMedians="0"  showUncomped="0"  addEventParam="0"  lastYAxisName="" >
                       <TextTraits font="SansSerif"  size="11"  name="Labels"  style="plain"  color="#000000"  background="#00ffffff"  just="left" />
                       <TextTraits font="SansSerif"  size="11"  name="LayoutGates"  style="plain"  color="#000000"  background="#00ffffff"  just="left" />
                       <TextTraits font="SansSerif"  size="9"  name="Numbers"  style="plain"  color="#000000"  background="#00ffffff"  just="left" />
                       <TextTraits font="SansSerif"  size="9"  name="Legend"  style="plain"  color="#000000"  background="#00ffffff"  just="left" />
                       <WindowPosition x="0"  y="0"  width="0"  height="0"  displayed="0"  panelState="" />
                     </GraphEnvironment>
                   </Graph>
                   <Gate gating:id="ID32430134"  gating:parent_id="ID1971470566" >
                     <gating:RectangleGate eventsInside="1"  annoOffsetX="-6"  annoOffsetY="-227"  tint="#000000"  isTinted="0"  lineWeight="Hairline"  userDefined="1"  percentX="0"  percentY="0" >
                       <gating:dimension gating:min="-1308.904407545804"  gating:max="1656.792961151831" >
                         <data-type:fcs-dimension data-type:name="Comp-BV711-A" />
                       </gating:dimension>
                       <gating:dimension gating:min="-6672.423385451712"  gating:max="273.60475636974047" >
                         <data-type:fcs-dimension data-type:name="Comp-V450-A" />
                       </gating:dimension>
                     </gating:RectangleGate>
                   </Gate>
                   <Subpopulations>
                     <Population name="B1"  annotation=""  owningGroup="All Samples"  expanded="1"  sortPriority="10"  count="584" >
                       <Graph smoothing="0"  backColor="#ffffff"  foreColor="#000000"  heatMapStatParameter="Comp-FITC-A"  type="Pseudocolor"  fast="1" >
                         <Axis dimension="x"  name="Comp-PerCP-Cy5-5-A"  label=""  auto="auto" />
                         <Axis dimension="y"  name="Comp-BV786-A"  label=""  auto="auto" />
                         <GraphSettings level="5%"  smoothingHighResolution="1"  contourHighResolution="1"  histogramSmoothingCount="0"  graphResolution="256"  showOutliers="0"  drawLargeDots="0"  dotsToDraw="8000" />
                         <GraphEnvironment showGrid="0"  showAxes="tnlTNL"  showGates="1"  showFreqOnPlots="1"  showGateNameOnPlots="1"  showMedians="0"  showUncomped="0"  addEventParam="0"  lastYAxisName="" >
                           <TextTraits font="SansSerif"  size="11"  name="Labels"  style="plain"  color="#000000"  background="#00ffffff"  just="left" />
                           <TextTraits font="SansSerif"  size="11"  name="LayoutGates"  style="plain"  color="#000000"  background="#00ffffff"  just="left" />
                           <TextTraits font="SansSerif"  size="9"  name="Numbers"  style="plain"  color="#000000"  background="#00ffffff"  just="left" />
                           <TextTraits font="SansSerif"  size="9"  name="Legend"  style="plain"  color="#000000"  background="#00ffffff"  just="left" />
                           <WindowPosition x="542"  y="221"  width="390"  height="622"  displayed="0"  panelState="---" />
                         </GraphEnvironment>
                       </Graph>
                       <Gate gating:id="ID1750458961"  gating:parent_id="ID32430134" >
                         <gating:PolygonGate eventsInside="1"  annoOffsetX="0"  annoOffsetY="0"  tint="#000000"  isTinted="0"  lineWeight="Normal"  userDefined="1"  quadId="-1"  gateResolution="256" >
                           <gating:dimension>
                             <data-type:fcs-dimension data-type:name="Comp-PerCP-Cy5-5-A" />
                           </gating:dimension>
                           <gating:dimension>
                             <data-type:fcs-dimension data-type:name="Comp-BV786-A" />
                           </gating:dimension>
                           <gating:vertex>
                             <gating:coordinate data-type:value="126.751841453" />
                             <gating:coordinate data-type:value="14161.1630465111" />
                           </gating:vertex>
                           <gating:vertex>
                             <gating:coordinate data-type:value="-0.9499873009" />
                             <gating:coordinate data-type:value="10801.8093543214" />
                           </gating:vertex>
                           <gating:vertex>
                             <gating:coordinate data-type:value="-66.6991675218" />
                             <gating:coordinate data-type:value="3801.8993066234" />
                           </gating:vertex>
                           <gating:vertex>
                             <gating:coordinate data-type:value="-51.0836517027" />
                             <gating:coordinate data-type:value="1414.2867505689" />
                           </gating:vertex>
                           <gating:vertex>
                             <gating:coordinate data-type:value="-5.9014677597" />
                             <gating:coordinate data-type:value="535.3775296064" />
                           </gating:vertex>
                           <gating:vertex>
                             <gating:coordinate data-type:value="449.1414825356" />
                             <gating:coordinate data-type:value="629.9824913778" />
                           </gating:vertex>
                           <gating:vertex>
                             <gating:coordinate data-type:value="1186.954130394" />
                             <gating:coordinate data-type:value="1262.2453761603" />
                           </gating:vertex>
                           <gating:vertex>
                             <gating:coordinate data-type:value="1663.2460134401" />
                             <gating:coordinate data-type:value="2447.2481435978" />
                           </gating:vertex>
                           <gating:vertex>
                             <gating:coordinate data-type:value="2011.7021085744" />
                             <gating:coordinate data-type:value="7536.9994526926" />
                           </gating:vertex>
                           <gating:vertex>
                             <gating:coordinate data-type:value="1430.4570918796" />
                             <gating:coordinate data-type:value="10482.0808073615" />
                           </gating:vertex>
                           <gating:vertex>
                             <gating:coordinate data-type:value="535.680381924" />
                             <gating:coordinate data-type:value="14161.1630465111" />
                           </gating:vertex>
                         </gating:PolygonGate>
                       </Gate>
                     </Population>
                     <Population name="B2"  annotation=""  owningGroup="All Samples"  expanded="1"  sortPriority="10"  count="30179" >
                       <Graph smoothing="0"  backColor="#ffffff"  foreColor="#000000"  heatMapStatParameter="Comp-FITC-A"  type="Pseudocolor"  fast="1" >
                         <Axis dimension="x"  name="Comp-FITC-A"  label=""  auto="auto" />
                         <Axis dimension="y"  name="Comp-APC-A"  label=""  auto="auto" />
                         <GraphSettings level="5%"  smoothingHighResolution="1"  contourHighResolution="1"  histogramSmoothingCount="0"  graphResolution="256"  showOutliers="0"  drawLargeDots="0"  dotsToDraw="8000" />
                         <GraphEnvironment showGrid="0"  showAxes="tnlTNL"  showGates="1"  showFreqOnPlots="1"  showGateNameOnPlots="1"  showMedians="0"  showUncomped="0"  addEventParam="0"  lastYAxisName="" >
                           <TextTraits font="SansSerif"  size="11"  name="Labels"  style="plain"  color="#000000"  background="#00ffffff"  just="left" />
                           <TextTraits font="SansSerif"  size="11"  name="LayoutGates"  style="plain"  color="#000000"  background="#00ffffff"  just="left" />
                           <TextTraits font="SansSerif"  size="9"  name="Numbers"  style="plain"  color="#000000"  background="#00ffffff"  just="left" />
                           <TextTraits font="SansSerif"  size="9"  name="Legend"  style="plain"  color="#000000"  background="#00ffffff"  just="left" />
                           <WindowPosition x="542"  y="221"  width="390"  height="622"  displayed="1"  panelState="---" />
                         </GraphEnvironment>
                       </Graph>
                       <Gate gating:id="ID2080394796"  gating:parent_id="ID32430134" >
                         <gating:PolygonGate eventsInside="1"  annoOffsetX="0"  annoOffsetY="0"  tint="#000000"  isTinted="0"  lineWeight="Normal"  userDefined="1"  quadId="-1"  gateResolution="256" >
                           <gating:dimension>
                             <data-type:fcs-dimension data-type:name="Comp-PerCP-Cy5-5-A" />
                           </gating:dimension>
                           <gating:dimension>
                             <data-type:fcs-dimension data-type:name="Comp-BV786-A" />
                           </gating:dimension>
                           <gating:vertex>
                             <gating:coordinate data-type:value="13331.4560300359" />
                             <gating:coordinate data-type:value="15040.7217947783" />
                           </gating:vertex>
                           <gating:vertex>
                             <gating:coordinate data-type:value="3324.5886037537" />
                             <gating:coordinate data-type:value="11821.3125512241" />
                           </gating:vertex>
                           <gating:vertex>
                             <gating:coordinate data-type:value="2533.3735084715" />
                             <gating:coordinate data-type:value="5591.4793845229" />
                           </gating:vertex>
                           <gating:vertex>
                             <gating:coordinate data-type:value="2256.8460743515" />
                             <gating:coordinate data-type:value="2115.9083274686" />
                           </gating:vertex>
                           <gating:vertex>
                             <gating:coordinate data-type:value="2633.2161392559" />
                             <gating:coordinate data-type:value="742.4229368586" />
                           </gating:vertex>
                           <gating:vertex>
                             <gating:coordinate data-type:value="5999.7876309291" />
                             <gating:coordinate data-type:value="565.1300105063" />
                           </gating:vertex>
                           <gating:vertex>
                             <gating:coordinate data-type:value="26428.8693563234" />
                             <gating:coordinate data-type:value="521.1224818562" />
                           </gating:vertex>
                           <gating:vertex>
                             <gating:coordinate data-type:value="75633.0027521196" />
                             <gating:coordinate data-type:value="665.3142740143" />
                           </gating:vertex>
                           <gating:vertex>
                             <gating:coordinate data-type:value="118109.6218210722" />
                             <gating:coordinate data-type:value="1159.5474540903" />
                           </gating:vertex>
                           <gating:vertex>
                             <gating:coordinate data-type:value="113417.961188107" />
                             <gating:coordinate data-type:value="2750.7561999475" />
                           </gating:vertex>
                           <gating:vertex>
                             <gating:coordinate data-type:value="52536.9326578041" />
                             <gating:coordinate data-type:value="9871.0181559114" />
                           </gating:vertex>
                           <gating:vertex>
                             <gating:coordinate data-type:value="21602.7527572926" />
                             <gating:coordinate data-type:value="15975.336192586" />
                           </gating:vertex>
                           <gating:vertex>
                             <gating:coordinate data-type:value="9675.8623770994" />
                             <gating:coordinate data-type:value="15500.938864894" />
                           </gating:vertex>
                         </gating:PolygonGate>
                       </Gate>
                       <Subpopulations>
                         <Population name="mature"  annotation=""  owningGroup="All Samples"  expanded="1"  sortPriority="10"  count="24055" >
                           <Graph smoothing="0"  backColor="#ffffff"  foreColor="#000000"  heatMapStatParameter="Comp-FITC-A"  type="Pseudocolor"  fast="1" >
                             <Axis dimension="x"  name="Comp-BV650-A"  label=""  auto="auto" />
                             <Axis dimension="y"  name="Comp-APC-Cy7-A"  label=""  auto="auto" />
                             <GraphSettings level="5%"  smoothingHighResolution="1"  contourHighResolution="1"  histogramSmoothingCount="0"  graphResolution="256"  showOutliers="0"  drawLargeDots="0"  dotsToDraw="8000" />
                             <GraphEnvironment showGrid="0"  showAxes="tnlTNL"  showGates="1"  showFreqOnPlots="1"  showGateNameOnPlots="1"  showMedians="0"  showUncomped="0"  addEventParam="0"  lastYAxisName="" >
                               <TextTraits font="SansSerif"  size="11"  name="Labels"  style="plain"  color="#000000"  background="#00ffffff"  just="left" />
                               <TextTraits font="SansSerif"  size="11"  name="LayoutGates"  style="plain"  color="#000000"  background="#00ffffff"  just="left" />
                               <TextTraits font="SansSerif"  size="9"  name="Numbers"  style="plain"  color="#000000"  background="#00ffffff"  just="left" />
                               <TextTraits font="SansSerif"  size="9"  name="Legend"  style="plain"  color="#000000"  background="#00ffffff"  just="left" />
                               <WindowPosition x="542"  y="221"  width="390"  height="622"  displayed="1"  panelState="---" />
                             </GraphEnvironment>
                           </Graph>
                           <Gate gating:id="ID467842106"  gating:parent_id="ID2080394796" >
                             <gating:RectangleGate eventsInside="1"  annoOffsetX="0"  annoOffsetY="0"  tint="#000000"  isTinted="0"  lineWeight="Normal"  userDefined="1"  percentX="0"  percentY="0" >
                               <gating:dimension gating:min="-613.9039122446305"  gating:max="60349.76489237322" >
                                 <data-type:fcs-dimension data-type:name="Comp-FITC-A" />
                               </gating:dimension>
                               <gating:dimension gating:min="5247.121375746501"  gating:max="155215.03936552914" >
                                 <data-type:fcs-dimension data-type:name="Comp-APC-A" />
                               </gating:dimension>
                             </gating:RectangleGate>
                           </Gate>
                           <Subpopulations>
                             <Population name="FO"  annotation=""  owningGroup="All Samples"  expanded="1"  sortPriority="10"  count="21716" >
                               <Graph smoothing="0"  backColor="#ffffff"  foreColor="#000000"  heatMapStatParameter="Comp-FITC-A"  type="Pseudocolor"  fast="1" >
                                 <Axis dimension="x"  name="Comp-BV650-A"  label=""  auto="auto" />
                                 <Axis dimension="y"  name="Comp-APC-Cy7-A"  label=""  auto="auto" />
                                 <GraphSettings level="5%"  smoothingHighResolution="1"  contourHighResolution="1"  histogramSmoothingCount="0"  graphResolution="256"  showOutliers="0"  drawLargeDots="0"  dotsToDraw="8000" />
                                 <GraphEnvironment showGrid="0"  showAxes="tnlTNL"  showGates="1"  showFreqOnPlots="1"  showGateNameOnPlots="1"  showMedians="0"  showUncomped="0"  addEventParam="0"  lastYAxisName="" >
                                   <TextTraits font="SansSerif"  size="11"  name="Labels"  style="plain"  color="#000000"  background="#00ffffff"  just="left" />
                                   <TextTraits font="SansSerif"  size="11"  name="LayoutGates"  style="plain"  color="#000000"  background="#00ffffff"  just="left" />
                                   <TextTraits font="SansSerif"  size="9"  name="Numbers"  style="plain"  color="#000000"  background="#00ffffff"  just="left" />
                                   <TextTraits font="SansSerif"  size="9"  name="Legend"  style="plain"  color="#000000"  background="#00ffffff"  just="left" />
                                   <WindowPosition x="542"  y="221"  width="390"  height="622"  displayed="1"  panelState="---" />
                                 </GraphEnvironment>
                               </Graph>
                               <Gate gating:id="ID1824190488"  gating:parent_id="ID467842106" >
                                 <gating:RectangleGate eventsInside="1"  annoOffsetX="0"  annoOffsetY="0"  tint="#000000"  isTinted="0"  lineWeight="Normal"  userDefined="1"  percentX="0"  percentY="0" >
                                   <gating:dimension gating:min="1377.2634367737764"  gating:max="49470.20853244132" >
                                     <data-type:fcs-dimension data-type:name="Comp-BV650-A" />
                                   </gating:dimension>
                                   <gating:dimension gating:min="519.8072856962117"  gating:max="19515.360315912818" >
                                     <data-type:fcs-dimension data-type:name="Comp-APC-Cy7-A" />
                                   </gating:dimension>
                                 </gating:RectangleGate>
                               </Gate>
                             </Population>
                             <Population name="MZ"  annotation=""  owningGroup="All Samples"  expanded="1"  sortPriority="10"  count="1133" >
                               <Graph smoothing="0"  backColor="#ffffff"  foreColor="#000000"  heatMapStatParameter="Comp-FITC-A"  type="Pseudocolor"  fast="1" >
                                 <Axis dimension="x"  name="Comp-BV650-A"  label=""  auto="auto" />
                                 <Axis dimension="y"  name="Comp-APC-Cy7-A"  label=""  auto="auto" />
                                 <GraphSettings level="5%"  smoothingHighResolution="1"  contourHighResolution="1"  histogramSmoothingCount="0"  graphResolution="256"  showOutliers="0"  drawLargeDots="0"  dotsToDraw="8000" />
                                 <GraphEnvironment showGrid="0"  showAxes="tnlTNL"  showGates="1"  showFreqOnPlots="1"  showGateNameOnPlots="1"  showMedians="0"  showUncomped="0"  addEventParam="0"  lastYAxisName="" >
                                   <TextTraits font="SansSerif"  size="11"  name="Labels"  style="plain"  color="#000000"  background="#00ffffff"  just="left" />
                                   <TextTraits font="SansSerif"  size="11"  name="LayoutGates"  style="plain"  color="#000000"  background="#00ffffff"  just="left" />
                                   <TextTraits font="SansSerif"  size="9"  name="Numbers"  style="plain"  color="#000000"  background="#00ffffff"  just="left" />
                                   <TextTraits font="SansSerif"  size="9"  name="Legend"  style="plain"  color="#000000"  background="#00ffffff"  just="left" />
                                   <WindowPosition x="542"  y="221"  width="390"  height="622"  displayed="1"  panelState="---" />
                                 </GraphEnvironment>
                               </Graph>
                               <Gate gating:id="ID733663412"  gating:parent_id="ID467842106" >
                                 <gating:PolygonGate eventsInside="1"  annoOffsetX="0"  annoOffsetY="0"  tint="#000000"  isTinted="0"  lineWeight="Normal"  userDefined="1"  quadId="-1"  gateResolution="256" >
                                   <gating:dimension>
                                     <data-type:fcs-dimension data-type:name="Comp-BV650-A" />
                                   </gating:dimension>
                                   <gating:dimension>
                                     <data-type:fcs-dimension data-type:name="Comp-APC-Cy7-A" />
                                   </gating:dimension>
                                   <gating:vertex>
                                     <gating:coordinate data-type:value="-445.3627138322" />
                                     <gating:coordinate data-type:value="13752.1137616115" />
                                   </gating:vertex>
                                   <gating:vertex>
                                     <gating:coordinate data-type:value="-288.9575245127" />
                                     <gating:coordinate data-type:value="2528.0898577437" />
                                   </gating:vertex>
                                   <gating:vertex>
                                     <gating:coordinate data-type:value="708.5228419226" />
                                     <gating:coordinate data-type:value="3299.6559692989" />
                                   </gating:vertex>
                                   <gating:vertex>
                                     <gating:coordinate data-type:value="1106.0196185703" />
                                     <gating:coordinate data-type:value="4482.1075559681" />
                                   </gating:vertex>
                                   <gating:vertex>
                                     <gating:coordinate data-type:value="708.5228419226" />
                                     <gating:coordinate data-type:value="13228.1198083702" />
                                   </gating:vertex>
                                   <gating:vertex>
                                     <gating:coordinate data-type:value="302.9531049899" />
                                     <gating:coordinate data-type:value="17365.0971465019" />
                                   </gating:vertex>
                                 </gating:PolygonGate>
                               </Gate>
                             </Population>
                           </Subpopulations>
                         </Population>
                         <Population name="Trans"  annotation=""  owningGroup="All Samples"  expanded="1"  sortPriority="10"  count="4664" >
                           <Graph smoothing="0"  backColor="#ffffff"  foreColor="#000000"  heatMapStatParameter="Comp-FITC-A"  type="Pseudocolor"  fast="1" >
                             <Axis dimension="x"  name="Comp-BV650-A"  label=""  auto="auto" />
                             <Axis dimension="y"  name="Comp-FITC-A"  label=""  auto="auto" />
                             <GraphSettings level="5%"  smoothingHighResolution="1"  contourHighResolution="1"  histogramSmoothingCount="0"  graphResolution="256"  showOutliers="0"  drawLargeDots="0"  dotsToDraw="8000" />
                             <GraphEnvironment showGrid="0"  showAxes="tnlTNL"  showGates="1"  showFreqOnPlots="1"  showGateNameOnPlots="1"  showMedians="0"  showUncomped="0"  addEventParam="0"  lastYAxisName="" >
                               <TextTraits font="SansSerif"  size="11"  name="Labels"  style="plain"  color="#000000"  background="#00ffffff"  just="left" />
                               <TextTraits font="SansSerif"  size="11"  name="LayoutGates"  style="plain"  color="#000000"  background="#00ffffff"  just="left" />
                               <TextTraits font="SansSerif"  size="9"  name="Numbers"  style="plain"  color="#000000"  background="#00ffffff"  just="left" />
                               <TextTraits font="SansSerif"  size="9"  name="Legend"  style="plain"  color="#000000"  background="#00ffffff"  just="left" />
                               <WindowPosition x="542"  y="221"  width="390"  height="622"  displayed="0"  panelState="---" />
                             </GraphEnvironment>
                           </Graph>
                           <Gate gating:id="ID1437960897"  gating:parent_id="ID2080394796" >
                             <gating:RectangleGate eventsInside="1"  annoOffsetX="0"  annoOffsetY="0"  tint="#000000"  isTinted="0"  lineWeight="Normal"  userDefined="1"  percentX="0"  percentY="0" >
                               <gating:dimension gating:min="-665.1638580250863"  gating:max="57994.00648402876" >
                                 <data-type:fcs-dimension data-type:name="Comp-FITC-A" />
                               </gating:dimension>
                               <gating:dimension gating:min="202.23592860307036"  gating:max="3826.7196025283984" >
                                 <data-type:fcs-dimension data-type:name="Comp-APC-A" />
                               </gating:dimension>
                             </gating:RectangleGate>
                           </Gate>
                           <Subpopulations>
                             <Population name="T1"  annotation=""  owningGroup="All Samples"  expanded="1"  sortPriority="10"  count="2565" >
                               <Graph smoothing="0"  backColor="#ffffff"  foreColor="#000000"  heatMapStatParameter="Comp-FITC-A"  type="Pseudocolor"  fast="1" >
                                 <Axis dimension="x"  name="Comp-BV650-A"  label=""  auto="auto" />
                                 <Axis dimension="y"  name="Comp-FITC-A"  label=""  auto="auto" />
                                 <GraphSettings level="5%"  smoothingHighResolution="1"  contourHighResolution="1"  histogramSmoothingCount="0"  graphResolution="256"  showOutliers="0"  drawLargeDots="0"  dotsToDraw="8000" />
                                 <GraphEnvironment showGrid="0"  showAxes="tnlTNL"  showGates="1"  showFreqOnPlots="1"  showGateNameOnPlots="1"  showMedians="0"  showUncomped="0"  addEventParam="0"  lastYAxisName="" >
                                   <TextTraits font="SansSerif"  size="11"  name="Labels"  style="plain"  color="#000000"  background="#00ffffff"  just="left" />
                                   <TextTraits font="SansSerif"  size="11"  name="LayoutGates"  style="plain"  color="#000000"  background="#00ffffff"  just="left" />
                                   <TextTraits font="SansSerif"  size="9"  name="Numbers"  style="plain"  color="#000000"  background="#00ffffff"  just="left" />
                                   <TextTraits font="SansSerif"  size="9"  name="Legend"  style="plain"  color="#000000"  background="#00ffffff"  just="left" />
                                   <WindowPosition x="542"  y="221"  width="390"  height="622"  displayed="1"  panelState="---" />
                                 </GraphEnvironment>
                               </Graph>
                               <Gate gating:id="ID1543022377"  gating:parent_id="ID1437960897" >
                                 <gating:RectangleGate eventsInside="1"  annoOffsetX="0"  annoOffsetY="0"  tint="#000000"  isTinted="0"  lineWeight="Normal"  userDefined="1"  percentX="0"  percentY="0" >
                                   <gating:dimension gating:min="-539.8030466984276"  gating:max="1254.7245967049014" >
                                     <data-type:fcs-dimension data-type:name="Comp-BV650-A" />
                                   </gating:dimension>
                                   <gating:dimension gating:min="3724.2159829996613"  gating:max="29948.481013214034" >
                                     <data-type:fcs-dimension data-type:name="Comp-FITC-A" />
                                   </gating:dimension>
                                 </gating:RectangleGate>
                               </Gate>
                             </Population>
                             <Population name="T2"  annotation=""  owningGroup="All Samples"  expanded="1"  sortPriority="10"  count="387" >
                               <Graph smoothing="0"  backColor="#ffffff"  foreColor="#000000"  heatMapStatParameter="Comp-FITC-A"  type="Pseudocolor"  fast="1" >
                                 <Axis dimension="x"  name="Comp-BV650-A"  label=""  auto="auto" />
                                 <Axis dimension="y"  name="Comp-FITC-A"  label=""  auto="auto" />
                                 <GraphSettings level="5%"  smoothingHighResolution="1"  contourHighResolution="1"  histogramSmoothingCount="0"  graphResolution="256"  showOutliers="0"  drawLargeDots="0"  dotsToDraw="8000" />
                                 <GraphEnvironment showGrid="0"  showAxes="tnlTNL"  showGates="1"  showFreqOnPlots="1"  showGateNameOnPlots="1"  showMedians="0"  showUncomped="0"  addEventParam="0"  lastYAxisName="" >
                                   <TextTraits font="SansSerif"  size="11"  name="Labels"  style="plain"  color="#000000"  background="#00ffffff"  just="left" />
                                   <TextTraits font="SansSerif"  size="11"  name="LayoutGates"  style="plain"  color="#000000"  background="#00ffffff"  just="left" />
                                   <TextTraits font="SansSerif"  size="9"  name="Numbers"  style="plain"  color="#000000"  background="#00ffffff"  just="left" />
                                   <TextTraits font="SansSerif"  size="9"  name="Legend"  style="plain"  color="#000000"  background="#00ffffff"  just="left" />
                                   <WindowPosition x="542"  y="221"  width="390"  height="622"  displayed="1"  panelState="---" />
                                 </GraphEnvironment>
                               </Graph>
                               <Gate gating:id="ID1618585214"  gating:parent_id="ID1437960897" >
                                 <gating:RectangleGate eventsInside="1"  annoOffsetX="0"  annoOffsetY="0"  tint="#000000"  isTinted="0"  lineWeight="Normal"  userDefined="1"  percentX="0"  percentY="0" >
                                   <gating:dimension gating:min="1557.9665494002286"  gating:max="14791.705909225066" >
                                     <data-type:fcs-dimension data-type:name="Comp-BV650-A" />
                                   </gating:dimension>
                                   <gating:dimension gating:min="3724.2159829996613"  gating:max="27777.586419726285" >
                                     <data-type:fcs-dimension data-type:name="Comp-FITC-A" />
                                   </gating:dimension>
                                 </gating:RectangleGate>
                               </Gate>
                             </Population>
                             <Population name="T3"  annotation=""  owningGroup="All Samples"  expanded="1"  sortPriority="10"  count="722" >
                               <Graph smoothing="0"  backColor="#ffffff"  foreColor="#000000"  heatMapStatParameter="Comp-FITC-A"  type="Pseudocolor"  fast="1" >
                                 <Axis dimension="x"  name="Comp-BV650-A"  label=""  auto="auto" />
                                 <Axis dimension="y"  name="Comp-FITC-A"  label=""  auto="auto" />
                                 <GraphSettings level="5%"  smoothingHighResolution="1"  contourHighResolution="1"  histogramSmoothingCount="0"  graphResolution="256"  showOutliers="0"  drawLargeDots="0"  dotsToDraw="8000" />
                                 <GraphEnvironment showGrid="0"  showAxes="tnlTNL"  showGates="1"  showFreqOnPlots="1"  showGateNameOnPlots="1"  showMedians="0"  showUncomped="0"  addEventParam="0"  lastYAxisName="" >
                                   <TextTraits font="SansSerif"  size="11"  name="Labels"  style="plain"  color="#000000"  background="#00ffffff"  just="left" />
                                   <TextTraits font="SansSerif"  size="11"  name="LayoutGates"  style="plain"  color="#000000"  background="#00ffffff"  just="left" />
                                   <TextTraits font="SansSerif"  size="9"  name="Numbers"  style="plain"  color="#000000"  background="#00ffffff"  just="left" />
                                   <TextTraits font="SansSerif"  size="9"  name="Legend"  style="plain"  color="#000000"  background="#00ffffff"  just="left" />
                                   <WindowPosition x="542"  y="221"  width="390"  height="622"  displayed="1"  panelState="---" />
                                 </GraphEnvironment>
                               </Graph>
                               <Gate gating:id="ID498857397"  gating:parent_id="ID1437960897" >
                                 <gating:RectangleGate eventsInside="1"  annoOffsetX="0"  annoOffsetY="0"  tint="#000000"  isTinted="0"  lineWeight="Normal"  userDefined="1"  percentX="0"  percentY="0" >
                                   <gating:dimension gating:min="1464.9537499167357"  gating:max="18600.845883131842" >
                                     <data-type:fcs-dimension data-type:name="Comp-BV650-A" />
                                   </gating:dimension>
                                   <gating:dimension gating:min="-18.248004640843366"  gating:max="2894.291057331244" >
                                     <data-type:fcs-dimension data-type:name="Comp-FITC-A" />
                                   </gating:dimension>
                                 </gating:RectangleGate>
                               </Gate>
                             </Population>
                           </Subpopulations>
                         </Population>
                       </Subpopulations>
                     </Population>
                   </Subpopulations>
                 </Population>
               </Subpopulations>
             </Population>
           </Subpopulations>
         </Population>
       </Subpopulations>
       <Group name="All Samples"  live="1"  role="ws.group.dlog.test"  key=""  synchronized="0"  foreground="#000000"  fontStyle="bold" >
         <Criteria/>
         <SampleRefs>
           <SampleRef sampleID="7" />
         </SampleRefs>
         <Keywords/>
       </Group>
     </GroupNode>
     <GroupNode name="Compensation"  annotation=""  owningGroup="Compensation"  expanded="1"  sortPriority="10"  count="-1" >
       <Graph smoothing="0"  backColor="#ffffff"  foreColor="#000000"  type="Pseudocolor"  fast="1" >
         <Axis dimension="x"  name=""  label=""  auto="auto" />
         <Axis dimension="y"  name=""  label=""  auto="auto" />
         <GraphSettings level="5%"  smoothingHighResolution="1"  contourHighResolution="1"  histogramSmoothingCount="0"  graphResolution="256"  showOutliers="0"  drawLargeDots="0"  dotsToDraw="8000"  tint="le.chartfill.tinted.40"  lineWeight="le.lineweight.normal"  lineStyle="le.linestyle.solid" />
         <GraphEnvironment showGrid="0"  showAxes="tnlTNL"  showGates="1"  showFreqOnPlots="1"  showGateNameOnPlots="1"  showMedians="0"  showUncomped="0"  addEventParam="0"  lastYAxisName="" >
           <TextTraits font="SansSerif"  size="11"  name="Labels"  style="plain"  color="#000000"  background="#00ffffff"  just="left" />
           <TextTraits font="SansSerif"  size="11"  name="LayoutGates"  style="plain"  color="#000000"  background="#00ffffff"  just="left" />
           <TextTraits font="SansSerif"  size="9"  name="Numbers"  style="plain"  color="#000000"  background="#00ffffff"  just="left" />
           <TextTraits font="SansSerif"  size="9"  name="Legend"  style="plain"  color="#000000"  background="#00ffffff"  just="left" />
         </GraphEnvironment>
       </Graph>
       <Group name="Compensation"  live="1"  role="ws.group.dlog.compensation"  key=""  synchronized="0"  foreground="#bc1900"  fontStyle="bold" >
         <Criteria>
           <Criterion connector="And"  keyword="$FIL"  function="Contains"  value="comp" />
           <Criterion connector="Or"  keyword="$FIL"  function="Contains"  value="unstained" />
         </Criteria>
         <Keywords/>
       </Group>
     </GroupNode>
   </Groups>
   <SampleList>
     <Sample>
       <DataSet uri="file:/Volumes/LaCie/EMBOMOLMEDArchive/Source%20data%20for%20upload%20to%20EMBO/Sourcedata/Figure3/Figure3A/fcs/Figure%203A%20raw%20cytoflex%20file.fcs"  sampleID="7" />
       <transforms:spilloverMatrix prefix="Comp-"  name="Acquisition-defined-copy"  editable="1"  color="#00ccff"  version="FlowJo-10.4"  status="FINALIZED"  transforms:id="ce16cfe0-dd88-48bb-827c-c301185e7f5d"  suffix="" >
         <data-type:parameters>
           <data-type:parameter data-type:name="FITC-A" />
           <data-type:parameter data-type:name="PE-A" />
           <data-type:parameter data-type:name="PE-Texas Red-A" />
           <data-type:parameter data-type:name="PerCP-Cy5-5-A" />
           <data-type:parameter data-type:name="PE-Cy7-A" />
           <data-type:parameter data-type:name="APC-A" />
           <data-type:parameter data-type:name="Alexa Fluor 700-A" />
           <data-type:parameter data-type:name="APC-Cy7-A" />
           <data-type:parameter data-type:name="V450-A" />
           <data-type:parameter data-type:name="BV510-A" />
           <data-type:parameter data-type:name="BV605-A" />
           <data-type:parameter data-type:name="BV650-A" />
           <data-type:parameter data-type:name="BV711-A" />
           <data-type:parameter data-type:name="BV786-A" />
         </data-type:parameters>
         <transforms:spillover data-type:parameter="FITC-A" >
           <transforms:coefficient data-type:parameter="FITC-A"  transforms:value="1" />
           <transforms:coefficient data-type:parameter="PE-A"  transforms:value="0.1589622647" />
           <transforms:coefficient data-type:parameter="PE-Texas Red-A"  transforms:value="0.4961006641" />
           <transforms:coefficient data-type:parameter="PerCP-Cy5-5-A"  transforms:value="0.0134186205" />
           <transforms:coefficient data-type:parameter="PE-Cy7-A"  transforms:value="0.0031296059" />
           <transforms:coefficient data-type:parameter="APC-A"  transforms:value="0" />
           <transforms:coefficient data-type:parameter="Alexa Fluor 700-A"  transforms:value="0" />
           <transforms:coefficient data-type:parameter="APC-Cy7-A"  transforms:value="0" />
           <transforms:coefficient data-type:parameter="V450-A"  transforms:value="0.0013688665" />
           <transforms:coefficient data-type:parameter="BV510-A"  transforms:value="0.0528048724" />
           <transforms:coefficient data-type:parameter="BV605-A"  transforms:value="0.0377459154" />
           <transforms:coefficient data-type:parameter="BV650-A"  transforms:value="0.0032827246" />
           <transforms:coefficient data-type:parameter="BV711-A"  transforms:value="0.0004967531" />
           <transforms:coefficient data-type:parameter="BV786-A"  transforms:value="0" />
         </transforms:spillover>
         <transforms:spillover data-type:parameter="PE-A" >
           <transforms:coefficient data-type:parameter="FITC-A"  transforms:value="0.0110866884" />
           <transforms:coefficient data-type:parameter="PE-A"  transforms:value="1" />
           <transforms:coefficient data-type:parameter="PE-Texas Red-A"  transforms:value="3.4280090332" />
           <transforms:coefficient data-type:parameter="PerCP-Cy5-5-A"  transforms:value="0.1069504321" />
           <transforms:coefficient data-type:parameter="PE-Cy7-A"  transforms:value="0.0194587093" />
           <transforms:coefficient data-type:parameter="APC-A"  transforms:value="0" />
           <transforms:coefficient data-type:parameter="Alexa Fluor 700-A"  transforms:value="0" />
           <transforms:coefficient data-type:parameter="APC-Cy7-A"  transforms:value="0" />
           <transforms:coefficient data-type:parameter="V450-A"  transforms:value="0.0000964024" />
           <transforms:coefficient data-type:parameter="BV510-A"  transforms:value="0.0028955156" />
           <transforms:coefficient data-type:parameter="BV605-A"  transforms:value="0.6137529016" />
           <transforms:coefficient data-type:parameter="BV650-A"  transforms:value="0.0494168065" />
           <transforms:coefficient data-type:parameter="BV711-A"  transforms:value="0.0082039712" />
           <transforms:coefficient data-type:parameter="BV786-A"  transforms:value="0.0005746995" />
         </transforms:spillover>
         <transforms:spillover data-type:parameter="PE-Texas Red-A" >
           <transforms:coefficient data-type:parameter="FITC-A"  transforms:value="0" />
           <transforms:coefficient data-type:parameter="PE-A"  transforms:value="0.004951478" />
           <transforms:coefficient data-type:parameter="PE-Texas Red-A"  transforms:value="1" />
           <transforms:coefficient data-type:parameter="PerCP-Cy5-5-A"  transforms:value="0.0522875786" />
           <transforms:coefficient data-type:parameter="PE-Cy7-A"  transforms:value="0.0112893637" />
           <transforms:coefficient data-type:parameter="APC-A"  transforms:value="0.0013837024" />
           <transforms:coefficient data-type:parameter="Alexa Fluor 700-A"  transforms:value="0" />
           <transforms:coefficient data-type:parameter="APC-Cy7-A"  transforms:value="0.0003798284" />
           <transforms:coefficient data-type:parameter="V450-A"  transforms:value="0" />
           <transforms:coefficient data-type:parameter="BV510-A"  transforms:value="0" />
           <transforms:coefficient data-type:parameter="BV605-A"  transforms:value="0.1042387336" />
           <transforms:coefficient data-type:parameter="BV650-A"  transforms:value="0.0205248799" />
           <transforms:coefficient data-type:parameter="BV711-A"  transforms:value="0.0092246691" />
           <transforms:coefficient data-type:parameter="BV786-A"  transforms:value="0.001071651" />
         </transforms:spillover>
         <transforms:spillover data-type:parameter="PerCP-Cy5-5-A" >
           <transforms:coefficient data-type:parameter="FITC-A"  transforms:value="0" />
           <transforms:coefficient data-type:parameter="PE-A"  transforms:value="0.0006989269" />
           <transforms:coefficient data-type:parameter="PE-Texas Red-A"  transforms:value="0.0034946245" />
           <transforms:coefficient data-type:parameter="PerCP-Cy5-5-A"  transforms:value="1" />
           <transforms:coefficient data-type:parameter="PE-Cy7-A"  transforms:value="0.3452284038" />
           <transforms:coefficient data-type:parameter="APC-A"  transforms:value="0.0500000007" />
           <transforms:coefficient data-type:parameter="Alexa Fluor 700-A"  transforms:value="0.122926034" />
           <transforms:coefficient data-type:parameter="APC-Cy7-A"  transforms:value="0.0503522642" />
           <transforms:coefficient data-type:parameter="V450-A"  transforms:value="0" />
           <transforms:coefficient data-type:parameter="BV510-A"  transforms:value="0" />
           <transforms:coefficient data-type:parameter="BV605-A"  transforms:value="0.00129208" />
           <transforms:coefficient data-type:parameter="BV650-A"  transforms:value="0.0884188712" />
           <transforms:coefficient data-type:parameter="BV711-A"  transforms:value="0.4453979731" />
           <transforms:coefficient data-type:parameter="BV786-A"  transforms:value="0.0536997207" />
         </transforms:spillover>
         <transforms:spillover data-type:parameter="PE-Cy7-A" >
           <transforms:coefficient data-type:parameter="FITC-A"  transforms:value="0.001075728" />
           <transforms:coefficient data-type:parameter="PE-A"  transforms:value="0.0357092731" />
           <transforms:coefficient data-type:parameter="PE-Texas Red-A"  transforms:value="0.1252513826" />
           <transforms:coefficient data-type:parameter="PerCP-Cy5-5-A"  transforms:value="0.0122071039" />
           <transforms:coefficient data-type:parameter="PE-Cy7-A"  transforms:value="1" />
           <transforms:coefficient data-type:parameter="APC-A"  transforms:value="0.0017154566" />
           <transforms:coefficient data-type:parameter="Alexa Fluor 700-A"  transforms:value="0.0030176588" />
           <transforms:coefficient data-type:parameter="APC-Cy7-A"  transforms:value="0.0252640694" />
           <transforms:coefficient data-type:parameter="V450-A"  transforms:value="0.000081639" />
           <transforms:coefficient data-type:parameter="BV510-A"  transforms:value="0.0001906043" />
           <transforms:coefficient data-type:parameter="BV605-A"  transforms:value="0.0233628247" />
           <transforms:coefficient data-type:parameter="BV650-A"  transforms:value="0.0029135442" />
           <transforms:coefficient data-type:parameter="BV711-A"  transforms:value="0.0025323245" />
           <transforms:coefficient data-type:parameter="BV786-A"  transforms:value="0.029784089" />
         </transforms:spillover>
         <transforms:spillover data-type:parameter="APC-A" >
           <transforms:coefficient data-type:parameter="FITC-A"  transforms:value="0" />
           <transforms:coefficient data-type:parameter="PE-A"  transforms:value="0.0001851055" />
           <transforms:coefficient data-type:parameter="PE-Texas Red-A"  transforms:value="0.0276262406" />
           <transforms:coefficient data-type:parameter="PerCP-Cy5-5-A"  transforms:value="0.0052595316" />
           <transforms:coefficient data-type:parameter="PE-Cy7-A"  transforms:value="0.001793809" />
           <transforms:coefficient data-type:parameter="APC-A"  transforms:value="1" />
           <transforms:coefficient data-type:parameter="Alexa Fluor 700-A"  transforms:value="0.1482322514" />
           <transforms:coefficient data-type:parameter="APC-Cy7-A"  transforms:value="0.0413934067" />
           <transforms:coefficient data-type:parameter="V450-A"  transforms:value="0.0001642782" />
           <transforms:coefficient data-type:parameter="BV510-A"  transforms:value="0.0001876213" />
           <transforms:coefficient data-type:parameter="BV605-A"  transforms:value="0.0075911884" />
           <transforms:coefficient data-type:parameter="BV650-A"  transforms:value="0.1067719385" />
           <transforms:coefficient data-type:parameter="BV711-A"  transforms:value="0.0154278921" />
           <transforms:coefficient data-type:parameter="BV786-A"  transforms:value="0.0018428268" />
         </transforms:spillover>
         <transforms:spillover data-type:parameter="Alexa Fluor 700-A" >
           <transforms:coefficient data-type:parameter="FITC-A"  transforms:value="0" />
           <transforms:coefficient data-type:parameter="PE-A"  transforms:value="0" />
           <transforms:coefficient data-type:parameter="PE-Texas Red-A"  transforms:value="0" />
           <transforms:coefficient data-type:parameter="PerCP-Cy5-5-A"  transforms:value="0" />
           <transforms:coefficient data-type:parameter="PE-Cy7-A"  transforms:value="0" />
           <transforms:coefficient data-type:parameter="APC-A"  transforms:value="0" />
           <transforms:coefficient data-type:parameter="Alexa Fluor 700-A"  transforms:value="1" />
           <transforms:coefficient data-type:parameter="APC-Cy7-A"  transforms:value="0" />
           <transforms:coefficient data-type:parameter="V450-A"  transforms:value="0" />
           <transforms:coefficient data-type:parameter="BV510-A"  transforms:value="0" />
           <transforms:coefficient data-type:parameter="BV605-A"  transforms:value="0" />
           <transforms:coefficient data-type:parameter="BV650-A"  transforms:value="0" />
           <transforms:coefficient data-type:parameter="BV711-A"  transforms:value="0" />
           <transforms:coefficient data-type:parameter="BV786-A"  transforms:value="0" />
         </transforms:spillover>
         <transforms:spillover data-type:parameter="APC-Cy7-A" >
           <transforms:coefficient data-type:parameter="FITC-A"  transforms:value="0" />
           <transforms:coefficient data-type:parameter="PE-A"  transforms:value="0" />
           <transforms:coefficient data-type:parameter="PE-Texas Red-A"  transforms:value="0" />
           <transforms:coefficient data-type:parameter="PerCP-Cy5-5-A"  transforms:value="0" />
           <transforms:coefficient data-type:parameter="PE-Cy7-A"  transforms:value="0" />
           <transforms:coefficient data-type:parameter="APC-A"  transforms:value="0" />
           <transforms:coefficient data-type:parameter="Alexa Fluor 700-A"  transforms:value="0" />
           <transforms:coefficient data-type:parameter="APC-Cy7-A"  transforms:value="1" />
           <transforms:coefficient data-type:parameter="V450-A"  transforms:value="0" />
           <transforms:coefficient data-type:parameter="BV510-A"  transforms:value="0" />
           <transforms:coefficient data-type:parameter="BV605-A"  transforms:value="0" />
           <transforms:coefficient data-type:parameter="BV650-A"  transforms:value="0" />
           <transforms:coefficient data-type:parameter="BV711-A"  transforms:value="0" />
           <transforms:coefficient data-type:parameter="BV786-A"  transforms:value="0" />
         </transforms:spillover>
         <transforms:spillover data-type:parameter="V450-A" >
           <transforms:coefficient data-type:parameter="FITC-A"  transforms:value="0" />
           <transforms:coefficient data-type:parameter="PE-A"  transforms:value="0" />
           <transforms:coefficient data-type:parameter="PE-Texas Red-A"  transforms:value="0.0000976217" />
           <transforms:coefficient data-type:parameter="PerCP-Cy5-5-A"  transforms:value="0.0001876731" />
           <transforms:coefficient data-type:parameter="PE-Cy7-A"  transforms:value="0.0004674787" />
           <transforms:coefficient data-type:parameter="APC-A"  transforms:value="0" />
           <transforms:coefficient data-type:parameter="Alexa Fluor 700-A"  transforms:value="0.0002836063" />
           <transforms:coefficient data-type:parameter="APC-Cy7-A"  transforms:value="0" />
           <transforms:coefficient data-type:parameter="V450-A"  transforms:value="1" />
           <transforms:coefficient data-type:parameter="BV510-A"  transforms:value="0.0999134779" />
           <transforms:coefficient data-type:parameter="BV605-A"  transforms:value="0.0295651183" />
           <transforms:coefficient data-type:parameter="BV650-A"  transforms:value="0.0024302783" />
           <transforms:coefficient data-type:parameter="BV711-A"  transforms:value="0.0030809785" />
           <transforms:coefficient data-type:parameter="BV786-A"  transforms:value="0.0003995352" />
         </transforms:spillover>
         <transforms:spillover data-type:parameter="BV510-A" >
           <transforms:coefficient data-type:parameter="FITC-A"  transforms:value="0.000808072" />
           <transforms:coefficient data-type:parameter="PE-A"  transforms:value="0.0002404108" />
           <transforms:coefficient data-type:parameter="PE-Texas Red-A"  transforms:value="0.0015556472" />
           <transforms:coefficient data-type:parameter="PerCP-Cy5-5-A"  transforms:value="0.0001024578" />
           <transforms:coefficient data-type:parameter="PE-Cy7-A"  transforms:value="0" />
           <transforms:coefficient data-type:parameter="APC-A"  transforms:value="0" />
           <transforms:coefficient data-type:parameter="Alexa Fluor 700-A"  transforms:value="0" />
           <transforms:coefficient data-type:parameter="APC-Cy7-A"  transforms:value="0" />
           <transforms:coefficient data-type:parameter="V450-A"  transforms:value="0.1437358558" />
           <transforms:coefficient data-type:parameter="BV510-A"  transforms:value="1" />
           <transforms:coefficient data-type:parameter="BV605-A"  transforms:value="1.880040288" />
           <transforms:coefficient data-type:parameter="BV650-A"  transforms:value="0.2113090158" />
           <transforms:coefficient data-type:parameter="BV711-A"  transforms:value="0.0445472114" />
           <transforms:coefficient data-type:parameter="BV786-A"  transforms:value="0.005402613" />
         </transforms:spillover>
         <transforms:spillover data-type:parameter="BV605-A" >
           <transforms:coefficient data-type:parameter="FITC-A"  transforms:value="0" />
           <transforms:coefficient data-type:parameter="PE-A"  transforms:value="0" />
           <transforms:coefficient data-type:parameter="PE-Texas Red-A"  transforms:value="0" />
           <transforms:coefficient data-type:parameter="PerCP-Cy5-5-A"  transforms:value="0" />
           <transforms:coefficient data-type:parameter="PE-Cy7-A"  transforms:value="0" />
           <transforms:coefficient data-type:parameter="APC-A"  transforms:value="0" />
           <transforms:coefficient data-type:parameter="Alexa Fluor 700-A"  transforms:value="0" />
           <transforms:coefficient data-type:parameter="APC-Cy7-A"  transforms:value="0" />
           <transforms:coefficient data-type:parameter="V450-A"  transforms:value="0" />
           <transforms:coefficient data-type:parameter="BV510-A"  transforms:value="0" />
           <transforms:coefficient data-type:parameter="BV605-A"  transforms:value="1" />
           <transforms:coefficient data-type:parameter="BV650-A"  transforms:value="0" />
           <transforms:coefficient data-type:parameter="BV711-A"  transforms:value="0" />
           <transforms:coefficient data-type:parameter="BV786-A"  transforms:value="0" />
         </transforms:spillover>
         <transforms:spillover data-type:parameter="BV650-A" >
           <transforms:coefficient data-type:parameter="FITC-A"  transforms:value="0.001778352" />
           <transforms:coefficient data-type:parameter="PE-A"  transforms:value="0.0016076427" />
           <transforms:coefficient data-type:parameter="PE-Texas Red-A"  transforms:value="0.0137186814" />
           <transforms:coefficient data-type:parameter="PerCP-Cy5-5-A"  transforms:value="0.0073636263" />
           <transforms:coefficient data-type:parameter="PE-Cy7-A"  transforms:value="0.0026195589" />
           <transforms:coefficient data-type:parameter="APC-A"  transforms:value="0.033703357" />
           <transforms:coefficient data-type:parameter="Alexa Fluor 700-A"  transforms:value="0.0099222343" />
           <transforms:coefficient data-type:parameter="APC-Cy7-A"  transforms:value="0.0041491399" />
           <transforms:coefficient data-type:parameter="V450-A"  transforms:value="0.2724753916" />
           <transforms:coefficient data-type:parameter="BV510-A"  transforms:value="0.1245609447" />
           <transforms:coefficient data-type:parameter="BV605-A"  transforms:value="1.3200237751" />
           <transforms:coefficient data-type:parameter="BV650-A"  transforms:value="1" />
           <transforms:coefficient data-type:parameter="BV711-A"  transforms:value="0.1911358535" />
           <transforms:coefficient data-type:parameter="BV786-A"  transforms:value="0.0234383903" />
         </transforms:spillover>
         <transforms:spillover data-type:parameter="BV711-A" >
           <transforms:coefficient data-type:parameter="FITC-A"  transforms:value="0" />
           <transforms:coefficient data-type:parameter="PE-A"  transforms:value="0" />
           <transforms:coefficient data-type:parameter="PE-Texas Red-A"  transforms:value="0.0010089721" />
           <transforms:coefficient data-type:parameter="PerCP-Cy5-5-A"  transforms:value="0.0456965752" />
           <transforms:coefficient data-type:parameter="PE-Cy7-A"  transforms:value="0.028070448" />
           <transforms:coefficient data-type:parameter="APC-A"  transforms:value="0.0102354288" />
           <transforms:coefficient data-type:parameter="Alexa Fluor 700-A"  transforms:value="0.1028306335" />
           <transforms:coefficient data-type:parameter="APC-Cy7-A"  transforms:value="0.0371439569" />
           <transforms:coefficient data-type:parameter="V450-A"  transforms:value="0" />
           <transforms:coefficient data-type:parameter="BV510-A"  transforms:value="0.0122079859" />
           <transforms:coefficient data-type:parameter="BV605-A"  transforms:value="0.0093999757" />
           <transforms:coefficient data-type:parameter="BV650-A"  transforms:value="0.0252581201" />
           <transforms:coefficient data-type:parameter="BV711-A"  transforms:value="1" />
           <transforms:coefficient data-type:parameter="BV786-A"  transforms:value="0.1305603683" />
         </transforms:spillover>
         <transforms:spillover data-type:parameter="BV786-A" >
           <transforms:coefficient data-type:parameter="FITC-A"  transforms:value="0.0008714768" />
           <transforms:coefficient data-type:parameter="PE-A"  transforms:value="0.0004224718" />
           <transforms:coefficient data-type:parameter="PE-Texas Red-A"  transforms:value="0.0036049278" />
           <transforms:coefficient data-type:parameter="PerCP-Cy5-5-A"  transforms:value="0.0011992576" />
           <transforms:coefficient data-type:parameter="PE-Cy7-A"  transforms:value="0.0934646353" />
           <transforms:coefficient data-type:parameter="APC-A"  transforms:value="0.008232099" />
           <transforms:coefficient data-type:parameter="Alexa Fluor 700-A"  transforms:value="0.0169671383" />
           <transforms:coefficient data-type:parameter="APC-Cy7-A"  transforms:value="0.0841071829" />
           <transforms:coefficient data-type:parameter="V450-A"  transforms:value="0.822733283" />
           <transforms:coefficient data-type:parameter="BV510-A"  transforms:value="0.0815623254" />
           <transforms:coefficient data-type:parameter="BV605-A"  transforms:value="0.1200352311" />
           <transforms:coefficient data-type:parameter="BV650-A"  transforms:value="0.0444649793" />
           <transforms:coefficient data-type:parameter="BV711-A"  transforms:value="0.0938266814" />
           <transforms:coefficient data-type:parameter="BV786-A"  transforms:value="1" />
         </transforms:spillover>
       </transforms:spilloverMatrix>
       <Transformations>
         <transforms:linear transforms:minRange="0"  transforms:maxRange="262144"  gain="1" >
           <data-type:parameter data-type:name="FSC-A" />
         </transforms:linear>
         <transforms:linear transforms:minRange="0"  transforms:maxRange="262144"  gain="1" >
           <data-type:parameter data-type:name="FSC-H" />
         </transforms:linear>
         <transforms:linear transforms:minRange="0"  transforms:maxRange="262144"  gain="1" >
           <data-type:parameter data-type:name="FSC-W" />
         </transforms:linear>
         <transforms:linear transforms:minRange="0"  transforms:maxRange="262144"  gain="1" >
           <data-type:parameter data-type:name="SSC-A" />
         </transforms:linear>
         <transforms:linear transforms:minRange="0"  transforms:maxRange="262144"  gain="1" >
           <data-type:parameter data-type:name="SSC-H" />
         </transforms:linear>
         <transforms:linear transforms:minRange="0"  transforms:maxRange="262144"  gain="1" >
           <data-type:parameter data-type:name="SSC-W" />
         </transforms:linear>
         <transforms:biex transforms:length="256"  transforms:maxRange="299999.9999864178"  transforms:neg="0"  transforms:width="-100"  transforms:pos="4.4771212547" >
           <data-type:parameter data-type:name="FITC-A" />
         </transforms:biex>
         <transforms:biex transforms:length="256"  transforms:maxRange="299999.9999864178"  transforms:neg="0"  transforms:width="-100"  transforms:pos="4.4771212547" >
           <data-type:parameter data-type:name="PE-A" />
         </transforms:biex>
         <transforms:biex transforms:length="256"  transforms:maxRange="299999.9999864178"  transforms:neg="0"  transforms:width="-100"  transforms:pos="4.4771212547" >
           <data-type:parameter data-type:name="PE-Texas Red-A" />
         </transforms:biex>
         <transforms:biex transforms:length="256"  transforms:maxRange="299999.9999864178"  transforms:neg="0"  transforms:width="-12.5892541179"  transforms:pos="4.4771212547" >
           <data-type:parameter data-type:name="PerCP-Cy5-5-A" />
         </transforms:biex>
         <transforms:biex transforms:length="256"  transforms:maxRange="299999.9999864178"  transforms:neg="0"  transforms:width="-100"  transforms:pos="4.4771212547" >
           <data-type:parameter data-type:name="PE-Cy7-A" />
         </transforms:biex>
         <transforms:biex transforms:length="256"  transforms:maxRange="2999999.9998641773"  transforms:neg="0"  transforms:width="-25.1188643151"  transforms:pos="5.4771212547" >
           <data-type:parameter data-type:name="APC-A" />
         </transforms:biex>
         <transforms:biex transforms:length="256"  transforms:maxRange="299999.9999864178"  transforms:neg="0"  transforms:width="-100"  transforms:pos="4.4771212547" >
           <data-type:parameter data-type:name="Alexa Fluor 700-A" />
         </transforms:biex>
         <transforms:biex transforms:length="256"  transforms:maxRange="299999.9999864178"  transforms:neg="0"  transforms:width="-7.9432823472"  transforms:pos="4.4771212547" >
           <data-type:parameter data-type:name="APC-Cy7-A" />
         </transforms:biex>
         <transforms:biex transforms:length="256"  transforms:maxRange="1000"  transforms:neg="0.9"  transforms:width="-1000"  transforms:pos="2" >
           <data-type:parameter data-type:name="V450-A" />
         </transforms:biex>
         <transforms:biex transforms:length="256"  transforms:maxRange="299999.9999864178"  transforms:neg="0"  transforms:width="-100"  transforms:pos="4.4771212547" >
           <data-type:parameter data-type:name="BV510-A" />
         </transforms:biex>
         <transforms:biex transforms:length="256"  transforms:maxRange="299999.9999864178"  transforms:neg="0"  transforms:width="-100"  transforms:pos="4.4771212547" >
           <data-type:parameter data-type:name="BV605-A" />
         </transforms:biex>
         <transforms:biex transforms:length="256"  transforms:maxRange="299999.9999864178"  transforms:neg="0"  transforms:width="-100"  transforms:pos="4.4771212547" >
           <data-type:parameter data-type:name="BV650-A" />
         </transforms:biex>
         <transforms:biex transforms:length="256"  transforms:maxRange="299999.9999864178"  transforms:neg="0"  transforms:width="-100"  transforms:pos="4.4771212547" >
           <data-type:parameter data-type:name="BV711-A" />
         </transforms:biex>
         <transforms:biex transforms:length="256"  transforms:maxRange="29999.9999986418"  transforms:neg="0"  transforms:width="-10"  transforms:pos="3.4771212547" >
           <data-type:parameter data-type:name="BV786-A" />
         </transforms:biex>
         <transforms:linear transforms:minRange="0"  transforms:maxRange="23"  gain="0.044921875" >
           <data-type:parameter data-type:name="Time" />
         </transforms:linear>
         <transforms:biex transforms:length="256"  transforms:maxRange="299999.9999864178"  transforms:neg="0"  transforms:width="-100"  transforms:pos="4.4771212547" >
           <data-type:parameter data-type:name="Comp-FITC-A" />
         </transforms:biex>
         <transforms:biex transforms:length="256"  transforms:maxRange="299999.9999864178"  transforms:neg="0"  transforms:width="-100"  transforms:pos="4.4771212547" >
           <data-type:parameter data-type:name="Comp-PE-A" />
         </transforms:biex>
         <transforms:biex transforms:length="256"  transforms:maxRange="299999.9999864178"  transforms:neg="0"  transforms:width="-100"  transforms:pos="4.4771212547" >
           <data-type:parameter data-type:name="Comp-PE-Texas Red-A" />
         </transforms:biex>
         <transforms:biex transforms:length="256"  transforms:maxRange="299999.9999864178"  transforms:neg="0"  transforms:width="-12.5892541179"  transforms:pos="4.4771212547" >
           <data-type:parameter data-type:name="Comp-PerCP-Cy5-5-A" />
         </transforms:biex>
         <transforms:biex transforms:length="256"  transforms:maxRange="299999.9999864178"  transforms:neg="0"  transforms:width="-100"  transforms:pos="4.4771212547" >
           <data-type:parameter data-type:name="Comp-PE-Cy7-A" />
         </transforms:biex>
         <transforms:biex transforms:length="256"  transforms:maxRange="2999999.9998641773"  transforms:neg="0"  transforms:width="-25.1188643151"  transforms:pos="5.4771212547" >
           <data-type:parameter data-type:name="Comp-APC-A" />
         </transforms:biex>
         <transforms:biex transforms:length="256"  transforms:maxRange="299999.9999864178"  transforms:neg="0"  transforms:width="-100"  transforms:pos="4.4771212547" >
           <data-type:parameter data-type:name="Comp-Alexa Fluor 700-A" />
         </transforms:biex>
         <transforms:biex transforms:length="256"  transforms:maxRange="299999.9999864178"  transforms:neg="0"  transforms:width="-7.9432823472"  transforms:pos="4.4771212547" >
           <data-type:parameter data-type:name="Comp-APC-Cy7-A" />
         </transforms:biex>
         <transforms:biex transforms:length="256"  transforms:maxRange="1000"  transforms:neg="0.9"  transforms:width="-1000"  transforms:pos="2" >
           <data-type:parameter data-type:name="Comp-V450-A" />
         </transforms:biex>
         <transforms:biex transforms:length="256"  transforms:maxRange="299999.9999864178"  transforms:neg="0"  transforms:width="-100"  transforms:pos="4.4771212547" >
           <data-type:parameter data-type:name="Comp-BV510-A" />
         </transforms:biex>
         <transforms:biex transforms:length="256"  transforms:maxRange="299999.9999864178"  transforms:neg="0"  transforms:width="-100"  transforms:pos="4.4771212547" >
           <data-type:parameter data-type:name="Comp-BV605-A" />
         </transforms:biex>
         <transforms:biex transforms:length="256"  transforms:maxRange="299999.9999864178"  transforms:neg="0"  transforms:width="-100"  transforms:pos="4.4771212547" >
           <data-type:parameter data-type:name="Comp-BV650-A" />
         </transforms:biex>
         <transforms:biex transforms:length="256"  transforms:maxRange="299999.9999864178"  transforms:neg="0"  transforms:width="-100"  transforms:pos="4.4771212547" >
           <data-type:parameter data-type:name="Comp-BV711-A" />
         </transforms:biex>
         <transforms:biex transforms:length="256"  transforms:maxRange="29999.9999986418"  transforms:neg="0"  transforms:width="-10"  transforms:pos="3.4771212547" >
           <data-type:parameter data-type:name="Comp-BV786-A" />
         </transforms:biex>
       </Transformations>
       <Keywords>
         <Keyword name="CST REGULATORY STATUS"  value="RUO Performance Check" />
         <Keyword name="CST PERFORMANCE EXPIRED"  value="2015-11-14T18:26:57+01:00" />
         <Keyword name="CST BEADS EXPIRED"  value="False" />
         <Keyword name="CST BASELINE DATE"  value="2015-10-30T10:05:41+01:00" />
         <Keyword name="CST SETUP DATE"  value="2015-11-13T18:26:57+01:00" />
         <Keyword name="CYTOMETER CONFIG CREATE DATE"  value="2015-10-29T14:04:24+01:00" />
         <Keyword name="CYTOMETER CONFIG NAME"  value="Customer Config 5-Blue 3-Red 6-Violet" />
         <Keyword name="CST BEADS LOT ID"  value="54846" />
         <Keyword name="CST SETUP STATUS"  value="SUCCESS" />
         <Keyword name="P21MS"  value="0" />
         <Keyword name="P21BS"  value="0" />
         <Keyword name="$P21G"  value="13.0" />
         <Keyword name="$P21E"  value="0,0" />
         <Keyword name="$P21B"  value="32" />
         <Keyword name="$P21R"  value="512" />
         <Keyword name="$P21N"  value="Time" />
         <Keyword name="P20MS"  value="0" />
         <Keyword name="P20BS"  value="175" />
         <Keyword name="P20DISPLAY"  value="LOG" />
         <Keyword name="$P20G"  value="1.0" />
         <Keyword name="$P20V"  value="604" />
         <Keyword name="$P20E"  value="5,3" />
         <Keyword name="$P20B"  value="32" />
         <Keyword name="$P20R"  value="262144" />
         <Keyword name="$P20S"  value="CD19" />
         <Keyword name="$P20N"  value="BV786-A" />
         <Keyword name="P19MS"  value="0" />
         <Keyword name="P19BS"  value="1618" />
         <Keyword name="P19DISPLAY"  value="LOG" />
         <Keyword name="$P19G"  value="1.0" />
         <Keyword name="$P19V"  value="560" />
         <Keyword name="$P19E"  value="5,3" />
         <Keyword name="$P19B"  value="32" />
         <Keyword name="$P19R"  value="262144" />
         <Keyword name="$P19S"  value="cd8" />
         <Keyword name="$P19N"  value="BV711-A" />
         <Keyword name="P18MS"  value="0" />
         <Keyword name="P18BS"  value="813" />
         <Keyword name="P18DISPLAY"  value="LOG" />
         <Keyword name="$P18G"  value="1.0" />
         <Keyword name="$P18V"  value="582" />
         <Keyword name="$P18E"  value="5,3" />
         <Keyword name="$P18B"  value="32" />
         <Keyword name="$P18R"  value="262144" />
         <Keyword name="$P18S"  value="CD23" />
         <Keyword name="$P18N"  value="BV650-A" />
         <Keyword name="P17MS"  value="0" />
         <Keyword name="P17BS"  value="43715" />
         <Keyword name="P17DISPLAY"  value="LOG" />
         <Keyword name="$P17G"  value="1.0" />
         <Keyword name="$P17V"  value="659" />
         <Keyword name="$P17E"  value="5,3" />
         <Keyword name="$P17B"  value="32" />
         <Keyword name="$P17R"  value="262144" />
         <Keyword name="$P17S"  value="CD93" />
         <Keyword name="$P17N"  value="BV605-A" />
         <Keyword name="P16MS"  value="0" />
         <Keyword name="P16BS"  value="3279" />
         <Keyword name="P16DISPLAY"  value="LOG" />
         <Keyword name="$P16G"  value="1.0" />
         <Keyword name="$P16V"  value="420" />
         <Keyword name="$P16E"  value="5,3" />
         <Keyword name="$P16B"  value="32" />
         <Keyword name="$P16R"  value="262144" />
         <Keyword name="$P16N"  value="BV510-A" />
         <Keyword name="P15MS"  value="0" />
         <Keyword name="P15BS"  value="28329" />
         <Keyword name="P15DISPLAY"  value="LOG" />
         <Keyword name="$P15G"  value="1.0" />
         <Keyword name="$P15V"  value="429" />
         <Keyword name="$P15E"  value="5,3" />
         <Keyword name="$P15B"  value="32" />
         <Keyword name="$P15R"  value="262144" />
         <Keyword name="$P15S"  value="cd4" />
         <Keyword name="$P15N"  value="V450-A" />
         <Keyword name="P14MS"  value="0" />
         <Keyword name="P14BS"  value="2001" />
         <Keyword name="P14DISPLAY"  value="LOG" />
         <Keyword name="$P14G"  value="1.0" />
         <Keyword name="$P14V"  value="604" />
         <Keyword name="$P14E"  value="5,3" />
         <Keyword name="$P14B"  value="32" />
         <Keyword name="$P14R"  value="262144" />
         <Keyword name="$P14S"  value="cd21" />
         <Keyword name="$P14N"  value="APC-Cy7-A" />
         <Keyword name="P13MS"  value="0" />
         <Keyword name="P13BS"  value="3329" />
         <Keyword name="P13DISPLAY"  value="LOG" />
         <Keyword name="$P13G"  value="1.0" />
         <Keyword name="$P13V"  value="570" />
         <Keyword name="$P13E"  value="5,3" />
         <Keyword name="$P13B"  value="32" />
         <Keyword name="$P13R"  value="262144" />
         <Keyword name="$P13N"  value="Alexa Fluor 700-A" />
         <Keyword name="P12MS"  value="0" />
         <Keyword name="P12BS"  value="1250" />
         <Keyword name="P12DISPLAY"  value="LOG" />
         <Keyword name="$P12G"  value="1.0" />
         <Keyword name="$P12V"  value="640" />
         <Keyword name="$P12E"  value="5,3" />
         <Keyword name="$P12B"  value="32" />
         <Keyword name="$P12R"  value="262144" />
         <Keyword name="$P12S"  value="IgD" />
         <Keyword name="$P12N"  value="APC-A" />
         <Keyword name="P11MS"  value="0" />
         <Keyword name="P11BS"  value="1987" />
         <Keyword name="P11DISPLAY"  value="LOG" />
         <Keyword name="$P11G"  value="1.0" />
         <Keyword name="$P11V"  value="620" />
         <Keyword name="$P11E"  value="5,3" />
         <Keyword name="$P11B"  value="32" />
         <Keyword name="$P11R"  value="262144" />
         <Keyword name="$P11S"  value="cd117" />
         <Keyword name="$P11N"  value="PE-Cy7-A" />
         <Keyword name="P10MS"  value="0" />
         <Keyword name="P10BS"  value="173" />
         <Keyword name="P10DISPLAY"  value="LOG" />
         <Keyword name="$P10G"  value="1.0" />
         <Keyword name="$P10V"  value="571" />
         <Keyword name="$P10E"  value="5,3" />
         <Keyword name="$P10B"  value="32" />
         <Keyword name="$P10R"  value="262144" />
         <Keyword name="$P10S"  value="B220" />
         <Keyword name="$P10N"  value="PerCP-Cy5-5-A" />
         <Keyword name="P9MS"  value="0" />
         <Keyword name="P9BS"  value="59109" />
         <Keyword name="P9DISPLAY"  value="LOG" />
         <Keyword name="$P9G"  value="1.0" />
         <Keyword name="$P9V"  value="676" />
         <Keyword name="$P9E"  value="5,3" />
         <Keyword name="$P9B"  value="32" />
         <Keyword name="$P9R"  value="262144" />
         <Keyword name="$P9N"  value="PE-Texas Red-A" />
         <Keyword name="P8MS"  value="0" />
         <Keyword name="P8BS"  value="638" />
         <Keyword name="P8DISPLAY"  value="LOG" />
         <Keyword name="$P8G"  value="1.0" />
         <Keyword name="$P8V"  value="506" />
         <Keyword name="$P8E"  value="5,3" />
         <Keyword name="$P8B"  value="32" />
         <Keyword name="$P8R"  value="262144" />
         <Keyword name="$P8S"  value="cd25" />
         <Keyword name="$P8N"  value="PE-A" />
         <Keyword name="P7MS"  value="0" />
         <Keyword name="P7BS"  value="127" />
         <Keyword name="P7DISPLAY"  value="LOG" />
         <Keyword name="$P7G"  value="1.0" />
         <Keyword name="$P7V"  value="459" />
         <Keyword name="$P7E"  value="5,3" />
         <Keyword name="$P7B"  value="32" />
         <Keyword name="$P7R"  value="262144" />
         <Keyword name="$P7S"  value="IgM" />
         <Keyword name="$P7N"  value="FITC-A" />
         <Keyword name="P6MS"  value="0" />
         <Keyword name="P6BS"  value="-1" />
         <Keyword name="$P6G"  value="1.0" />
         <Keyword name="$P6V"  value="258" />
         <Keyword name="$P6E"  value="0,0" />
         <Keyword name="$P6B"  value="32" />
         <Keyword name="$P6R"  value="262144" />
         <Keyword name="$P6N"  value="SSC-W" />
         <Keyword name="P5MS"  value="0" />
         <Keyword name="P5BS"  value="0" />
         <Keyword name="P5DISPLAY"  value="LIN" />
         <Keyword name="$P5G"  value="1.0" />
         <Keyword name="$P5V"  value="258" />
         <Keyword name="$P5E"  value="0,0" />
         <Keyword name="$P5B"  value="32" />
         <Keyword name="$P5R"  value="262144" />
         <Keyword name="$P5N"  value="SSC-H" />
         <Keyword name="P4MS"  value="0" />
         <Keyword name="P4BS"  value="0" />
         <Keyword name="P4DISPLAY"  value="LIN" />
         <Keyword name="$P4G"  value="1.0" />
         <Keyword name="$P4V"  value="258" />
         <Keyword name="$P4E"  value="0,0" />
         <Keyword name="$P4B"  value="32" />
         <Keyword name="$P4R"  value="262144" />
         <Keyword name="$P4N"  value="SSC-A" />
         <Keyword name="P3MS"  value="0" />
         <Keyword name="P3BS"  value="-1" />
         <Keyword name="$P3G"  value="1.0" />
         <Keyword name="$P3V"  value="242" />
         <Keyword name="$P3E"  value="0,0" />
         <Keyword name="$P3B"  value="32" />
         <Keyword name="$P3R"  value="262144" />
         <Keyword name="$P3N"  value="FSC-W" />
         <Keyword name="P2MS"  value="0" />
         <Keyword name="P2BS"  value="0" />
         <Keyword name="P2DISPLAY"  value="LIN" />
         <Keyword name="$P2G"  value="1.0" />
         <Keyword name="$P2V"  value="242" />
         <Keyword name="$P2E"  value="0,0" />
         <Keyword name="$P2B"  value="32" />
         <Keyword name="$P2R"  value="262144" />
         <Keyword name="$P2N"  value="FSC-H" />
         <Keyword name="P1MS"  value="0" />
         <Keyword name="P1BS"  value="0" />
         <Keyword name="P1DISPLAY"  value="LIN" />
         <Keyword name="$P1G"  value="1.0" />
         <Keyword name="$P1V"  value="242" />
         <Keyword name="$P1E"  value="0,0" />
         <Keyword name="$P1B"  value="32" />
         <Keyword name="$P1R"  value="262144" />
         <Keyword name="$P1N"  value="FSC-A" />
         <Keyword name="THRESHOLD"  value="FSC,5000" />
         <Keyword name="APPLY COMPENSATION"  value="TRUE" />
         <Keyword name="SPILL"  value="14,FITC-A,PE-A,PE-Texas Red-A,PerCP-Cy5-5-A,PE-Cy7-A,APC-A,Alexa Fluor 700-A,APC-Cy7-A,V450-A,BV510-A,BV605-A,BV650-A,BV711-A,BV786-A,1,0.15896226023817878,0.4961006781885528,0.013418620646940643,0.003129605861767902,0,0,0,0.0013688665490523564,0.052804871935846764,0.03774591589359944,0.0032827245706364937,0.0004967531043865137,0,0.011086688315916918,1,3.4280090969103125,0.10695043335854824,0.01945870999378085,0,0,0,0.0000964023547638717,0.002895515653254359,0.6137529244016403,0.049416805522643714,0.008203971411268392,0.000574699487276673,0,0.0049514778420456694,1,0.052287578755788315,0.011289363381386145,0.0013837024447393028,0,0.0003798283729067129,0,0,0.10423873086322158,0.02052488082698934,0.00922466884313935,0.0010716510157327591,0,0.0006989268434051746,0.0034946245107122676,1,0.3452284182698194,0.05000000104431369,0.1229260331944998,0.050352264145269957,0,0,0.00129208007011202,0.08841886814981963,0.4453979868667935,0.05369971897726701,0.0010757279868690605,0.035709272297202325,0.12525138845494452,0.012207103583564085,1,0.001715456638322692,0.0030176589396085293,0.025264069415804002,0.00008163897601158251,0.0001906042552279508,0.02336282492207801,0.002913544221802424,0.0025323245515794656,0.02978408891650639,0,0.00018510553053465543,0.02762623986351112,0.005259531688126938,0.001793808952963039,1,0.14823224467118623,0.04139340567647486,0.00016427815930632542,0.0001876213020391409,0.007591188585381503,0.10677194188580351,0.015427892080956856,0.0018428268378535783,0,0,0,0,0,0,1,0,0,0,0,0,0,0,0,0,0,0,0,0,0,1,0,0,0,0,0,0,0,0,0.00009762166901322636,0.00018767314681478214,0.0004674786848196676,0,0.00028360631725566005,0,1,0.09991347804231838,0.029565117629283457,0.002430278407794414,0.0030809786174054534,0.0003995351931821084,0.0008080719711585842,0.00024041082381763508,0.00155564726748341,0.00010245779303602408,0,0,0,0,0.1437358512431764,1,1.8800403150341698,0.21130900953626175,0.044547210359763584,0.005402613195822531,0,0,0,0,0,0,0,0,0,0,1,0,0,0,0.001778351914738354,0.0016076427280745642,0.013718681605885649,0.007363626118965321,0.002619559047395908,0.033703358390376116,0.009922234189365537,0.004149140058817456,0.2724753799103092,0.12456094227009418,1.3200237336056273,1,0.1911358535919095,0.023438389632137034,0,0,0.0010089720642490925,0.04569657380015098,0.02807044823866034,0.010235428879200195,0.10283063068507904,0.03714395797469403,0.17193918434293382,0.012207985945386213,0.009399975606030796,0.025258120232170157,1,0.13056037298673842,0.0008714768021467688,0.0004224718354985677,0.003604927778286098,0.0011992575098093165,0.09346463451012718,0.008232098981515308,0.016967138350891493,0.08410718596779967,0.8227332951618639,0.08156232804240465,0.1200352310593926,0.044464979424477954,0.09382668450838845,1" />
         <Keyword name="$TIMESTEP"  value="0.079999998" />
         <Keyword name="LASER3ASF"  value="0.84" />
         <Keyword name="LASER3DELAY"  value="40.14" />
         <Keyword name="LASER3NAME"  value="Violet" />
         <Keyword name="LASER2ASF"  value="0.88" />
         <Keyword name="LASER2DELAY"  value="112.98" />
         <Keyword name="LASER2NAME"  value="Red" />
         <Keyword name="LASER1ASF"  value="0.82" />
         <Keyword name="LASER1DELAY"  value="0.00" />
         <Keyword name="LASER1NAME"  value="Blue" />
         <Keyword name="$INST"  value=" " />
         <Keyword name="AUTOBS"  value="TRUE" />
         <Keyword name="FSC ASF"  value="0.71" />
         <Keyword name="$OP"  value="AGLANG" />
         <Keyword name="EXPORT TIME"  value="13-JUL-2020-16:26:18" />
         <Keyword name="EXPORT USER NAME"  value="AGLANG" />
         <Keyword name="WINDOW EXTENSION"  value="5.00" />
         <Keyword name="CYTNUM"  value="1" />
         <Keyword name="SETTINGS"  value="Cytometer" />
         <Keyword name="$CYT"  value="LSRFortessa" />
         <Keyword name="$ETIM"  value="16:06:24" />
         <Keyword name="$BTIM"  value="16:06:01" />
         <Keyword name="$DATE"  value="13-JUL-2020" />
         <Keyword name="GUID"  value="6d9d679d-353c-4765-bce8-d2c26cc1c8be" />
         <Keyword name="EXPERIMENT NAME"  value="pax5 - vsv-spleen d33" />
         <Keyword name="$SRC"  value="b6" />
         <Keyword name="TUBE NAME"  value="1_003" />
         <Keyword name="CREATOR"  value="BD FACSDiva Software Version 8.0.1" />
         <Keyword name="$NEXTDATA"  value="0" />
         <Keyword name="$DATATYPE"  value="F" />
         <Keyword name="$BYTEORD"  value="4,3,2,1" />
         <Keyword name="$MODE"  value="L" />
         <Keyword name="$PAR"  value="21" />
         <Keyword name="$TOT"  value="395595             " />
         <Keyword name="$SYS"  value="Windows 7 6.1" />
         <Keyword name="$FIL"  value="b6_1_003_008.fcs" />
         <Keyword name="$ENDDATA"  value="33236225           " />
         <Keyword name="$BEGINDATA"  value="6246" />
         <Keyword name="$ENDSTEXT"  value="0" />
         <Keyword name="$BEGINSTEXT"  value="0" />
         <Keyword name="$ENDANALYSIS"  value="0" />
         <Keyword name="$BEGINANALYSIS"  value="0" />
         <Keyword name="FJ_FCS_VERSION"  value="3" />
         <Keyword name="FJ_$TIMESTEP"  value="0.01" />
         <Keyword name="$P22N"  value="Comp-FITC-A" />
         <Keyword name="$P22S"  value="IgM" />
         <Keyword name="$P22B"  value="32" />
         <Keyword name="$P22R"  value="299999" />
         <Keyword name="$P22G"  value="1.0" />
         <Keyword name="$P23N"  value="Comp-PE-A" />
         <Keyword name="$P23S"  value="cd25" />
         <Keyword name="$P23B"  value="32" />
         <Keyword name="$P23R"  value="299999" />
         <Keyword name="$P23G"  value="1.0" />
         <Keyword name="$P24N"  value="Comp-PE-Texas Red-A" />
         <Keyword name="$P24S"  value="" />
         <Keyword name="$P24B"  value="32" />
         <Keyword name="$P24R"  value="299999" />
         <Keyword name="$P24G"  value="1.0" />
         <Keyword name="$P25N"  value="Comp-PerCP-Cy5-5-A" />
         <Keyword name="$P25S"  value="B220" />
         <Keyword name="$P25B"  value="32" />
         <Keyword name="$P25R"  value="299999" />
         <Keyword name="$P25G"  value="1.0" />
         <Keyword name="$P26N"  value="Comp-PE-Cy7-A" />
         <Keyword name="$P26S"  value="cd117" />
         <Keyword name="$P26B"  value="32" />
         <Keyword name="$P26R"  value="299999" />
         <Keyword name="$P26G"  value="1.0" />
         <Keyword name="$P27N"  value="Comp-APC-A" />
         <Keyword name="$P27S"  value="IgD" />
         <Keyword name="$P27B"  value="32" />
         <Keyword name="$P27R"  value="2999999" />
         <Keyword name="$P27G"  value="1.0" />
         <Keyword name="$P28N"  value="Comp-Alexa Fluor 700-A" />
         <Keyword name="$P28S"  value="" />
         <Keyword name="$P28B"  value="32" />
         <Keyword name="$P28R"  value="299999" />
         <Keyword name="$P28G"  value="1.0" />
         <Keyword name="$P29N"  value="Comp-APC-Cy7-A" />
         <Keyword name="$P29S"  value="cd21" />
         <Keyword name="$P29B"  value="32" />
         <Keyword name="$P29R"  value="299999" />
         <Keyword name="$P29G"  value="1.0" />
         <Keyword name="$P30N"  value="Comp-V450-A" />
         <Keyword name="$P30S"  value="cd4" />
         <Keyword name="$P30B"  value="32" />
         <Keyword name="$P30R"  value="1000" />
         <Keyword name="$P30G"  value="1.0" />
         <Keyword name="$P31N"  value="Comp-BV510-A" />
         <Keyword name="$P31S"  value="" />
         <Keyword name="$P31B"  value="32" />
         <Keyword name="$P31R"  value="299999" />
         <Keyword name="$P31G"  value="1.0" />
         <Keyword name="$P32N"  value="Comp-BV605-A" />
         <Keyword name="$P32S"  value="CD93" />
         <Keyword name="$P32B"  value="32" />
         <Keyword name="$P32R"  value="299999" />
         <Keyword name="$P32G"  value="1.0" />
         <Keyword name="$P33N"  value="Comp-BV650-A" />
         <Keyword name="$P33S"  value="CD23" />
         <Keyword name="$P33B"  value="32" />
         <Keyword name="$P33R"  value="299999" />
         <Keyword name="$P33G"  value="1.0" />
         <Keyword name="$P34N"  value="Comp-BV711-A" />
         <Keyword name="$P34S"  value="cd8" />
         <Keyword name="$P34B"  value="32" />
         <Keyword name="$P34R"  value="299999" />
         <Keyword name="$P34G"  value="1.0" />
         <Keyword name="$P35N"  value="Comp-BV786-A" />
         <Keyword name="$P35S"  value="CD19" />
         <Keyword name="$P35B"  value="32" />
         <Keyword name="$P35R"  value="29999" />
         <Keyword name="$P35G"  value="1.0" />
         <Keyword name="$P1S"  value="" />
         <Keyword name="$P2S"  value="" />
         <Keyword name="$P3S"  value="" />
         <Keyword name="$P4S"  value="" />
         <Keyword name="$P5S"  value="" />
         <Keyword name="$P6S"  value="" />
         <Keyword name="$P9S"  value="" />
         <Keyword name="$P13S"  value="" />
         <Keyword name="$P16S"  value="" />
         <Keyword name="$P21S"  value="" />
       </Keywords>
       <SampleNode name="b6_1_003_008.fcs"  annotation=""  owningGroup=""  expanded="1"  sortPriority="10"  count="395595"  sampleID="7" >
         <Graph smoothing="0"  backColor="#ffffff"  foreColor="#000000"  heatMapStatParameter="Comp-FITC-A"  type="Pseudocolor"  fast="1" >
           <Axis dimension="x"  name="FSC-A"  label=""  auto="auto" />
           <Axis dimension="y"  name="SSC-A"  label=""  auto="auto" />
           <GraphSettings level="5%"  smoothingHighResolution="1"  contourHighResolution="1"  histogramSmoothingCount="0"  graphResolution="256"  showOutliers="0"  drawLargeDots="0"  dotsToDraw="8000" />
           <GraphEnvironment showGrid="0"  showAxes="tnlTNL"  showGates="1"  showFreqOnPlots="1"  showGateNameOnPlots="1"  showMedians="0"  showUncomped="0"  addEventParam="0"  lastYAxisName="" >
             <TextTraits font="SansSerif"  size="11"  name="Labels"  style="plain"  color="#000000"  background="#00ffffff"  just="left" />
             <TextTraits font="SansSerif"  size="11"  name="LayoutGates"  style="plain"  color="#000000"  background="#00ffffff"  just="left" />
             <TextTraits font="SansSerif"  size="9"  name="Numbers"  style="plain"  color="#000000"  background="#00ffffff"  just="left" />
             <TextTraits font="SansSerif"  size="9"  name="Legend"  style="plain"  color="#000000"  background="#00ffffff"  just="left" />
             <WindowPosition x="310"  y="25"  width="390"  height="622"  displayed="0"  panelState="---" />
           </GraphEnvironment>
         </Graph>
         <Subpopulations>
           <Population name="FSC-A, SSC-A subset"  annotation=""  owningGroup="All Samples"  expanded="1"  sortPriority="10"  count="826" >
             <Graph smoothing="0"  backColor="#ffffff"  foreColor="#000000"  heatMapStatParameter="Comp-FITC-A"  type="Pseudocolor"  fast="1" >
               <Axis dimension="x"  name="FSC-H"  label=""  auto="auto" />
               <Axis dimension="y"  name="FSC-W"  label=""  auto="auto" />
               <GraphSettings level="5%"  smoothingHighResolution="1"  contourHighResolution="1"  histogramSmoothingCount="0"  graphResolution="256"  showOutliers="0"  drawLargeDots="0"  dotsToDraw="8000" />
               <GraphEnvironment showGrid="0"  showAxes="tnlTNL"  showGates="1"  showFreqOnPlots="1"  showGateNameOnPlots="1"  showMedians="0"  showUncomped="0"  addEventParam="0"  lastYAxisName="" >
                 <TextTraits font="SansSerif"  size="11"  name="Labels"  style="plain"  color="#000000"  background="#00ffffff"  just="left" />
                 <TextTraits font="SansSerif"  size="11"  name="LayoutGates"  style="plain"  color="#000000"  background="#00ffffff"  just="left" />
                 <TextTraits font="SansSerif"  size="9"  name="Numbers"  style="plain"  color="#000000"  background="#00ffffff"  just="left" />
                 <TextTraits font="SansSerif"  size="9"  name="Legend"  style="plain"  color="#000000"  background="#00ffffff"  just="left" />
                 <WindowPosition x="1422"  y="458"  width="390"  height="622"  displayed="0"  panelState="---" />
               </GraphEnvironment>
             </Graph>
             <Gate gating:id="ID857493423" >
               <gating:RectangleGate eventsInside="1"  annoOffsetX="97"  annoOffsetY="-18"  tint="#000000"  isTinted="0"  lineWeight="Hairline"  userDefined="1"  percentX="0"  percentY="0" >
                 <gating:dimension gating:min="34816.0"  gating:max="47104.0" >
                   <data-type:fcs-dimension data-type:name="FSC-A" />
                 </gating:dimension>
                 <gating:dimension gating:min="209508.7874015748"  gating:max="270400.50393700786" >
                   <data-type:fcs-dimension data-type:name="SSC-A" />
                 </gating:dimension>
               </gating:RectangleGate>
             </Gate>
           </Population>
           <Population name="FSC-A, SSC-A subset-1"  annotation=""  owningGroup="All Samples"  expanded="1"  sortPriority="10"  count="96326" >
             <Graph smoothing="0"  backColor="#ffffff"  foreColor="#000000"  heatMapStatParameter="Comp-FITC-A"  type="Pseudocolor"  fast="1" >
               <Axis dimension="x"  name="FSC-H"  label=""  auto="auto" />
               <Axis dimension="y"  name="FSC-A"  label=""  auto="auto" />
               <GraphSettings level="5%"  smoothingHighResolution="1"  contourHighResolution="1"  histogramSmoothingCount="0"  graphResolution="256"  showOutliers="0"  drawLargeDots="0"  dotsToDraw="8000" />
               <GraphEnvironment showGrid="0"  showAxes="tnlTNL"  showGates="1"  showFreqOnPlots="1"  showGateNameOnPlots="1"  showMedians="0"  showUncomped="0"  addEventParam="0"  lastYAxisName="" >
                 <TextTraits font="SansSerif"  size="11"  name="Labels"  style="plain"  color="#000000"  background="#00ffffff"  just="left" />
                 <TextTraits font="SansSerif"  size="11"  name="LayoutGates"  style="plain"  color="#000000"  background="#00ffffff"  just="left" />
                 <TextTraits font="SansSerif"  size="9"  name="Numbers"  style="plain"  color="#000000"  background="#00ffffff"  just="left" />
                 <TextTraits font="SansSerif"  size="9"  name="Legend"  style="plain"  color="#000000"  background="#00ffffff"  just="left" />
                 <WindowPosition x="700"  y="25"  width="390"  height="582"  displayed="0"  panelState="---" />
               </GraphEnvironment>
             </Graph>
             <Gate gating:id="ID329266386" >
               <gating:PolygonGate eventsInside="1"  annoOffsetX="9"  annoOffsetY="-100"  tint="#000000"  isTinted="0"  lineWeight="Hairline"  userDefined="1"  quadId="-1"  gateResolution="256" >
                 <gating:dimension>
                   <data-type:fcs-dimension data-type:name="FSC-A" />
                 </gating:dimension>
                 <gating:dimension>
                   <data-type:fcs-dimension data-type:name="SSC-A" />
                 </gating:dimension>
                 <gating:vertex>
                   <gating:coordinate data-type:value="57344" />
                   <gating:coordinate data-type:value="0" />
                 </gating:vertex>
                 <gating:vertex>
                   <gating:coordinate data-type:value="56320" />
                   <gating:coordinate data-type:value="59859.6535433071" />
                 </gating:vertex>
                 <gating:vertex>
                   <gating:coordinate data-type:value="100352" />
                   <gating:coordinate data-type:value="68116.157480315" />
                 </gating:vertex>
                 <gating:vertex>
                   <gating:coordinate data-type:value="115712" />
                   <gating:coordinate data-type:value="11352.6929133858" />
                 </gating:vertex>
               </gating:PolygonGate>
             </Gate>
             <Subpopulations>
               <Population name="FSC-H, FSC-A subset"  annotation=""  owningGroup=""  expanded="1"  sortPriority="10"  count="94384" >
                 <Graph smoothing="0"  backColor="#ffffff"  foreColor="#000000"  heatMapStatParameter="Comp-FITC-A"  type="Pseudocolor"  fast="1" >
                   <Axis dimension="x"  name="Comp-BV711-A"  label=""  auto="auto" />
                   <Axis dimension="y"  name="Comp-V450-A"  label=""  auto="auto" />
                   <GraphSettings level="5%"  smoothingHighResolution="1"  contourHighResolution="1"  histogramSmoothingCount="0"  graphResolution="256"  showOutliers="0"  drawLargeDots="0"  dotsToDraw="8000" />
                   <GraphEnvironment showGrid="0"  showAxes="tnlTNL"  showGates="1"  showFreqOnPlots="1"  showGateNameOnPlots="1"  showMedians="0"  showUncomped="0"  addEventParam="0"  lastYAxisName="" >
                     <TextTraits font="SansSerif"  size="11"  name="Labels"  style="plain"  color="#000000"  background="#00ffffff"  just="left" />
                     <TextTraits font="SansSerif"  size="11"  name="LayoutGates"  style="plain"  color="#000000"  background="#00ffffff"  just="left" />
                     <TextTraits font="SansSerif"  size="9"  name="Numbers"  style="plain"  color="#000000"  background="#00ffffff"  just="left" />
                     <TextTraits font="SansSerif"  size="9"  name="Legend"  style="plain"  color="#000000"  background="#00ffffff"  just="left" />
                     <WindowPosition x="532"  y="175"  width="390"  height="622"  displayed="0"  panelState="---" />
                   </GraphEnvironment>
                 </Graph>
                 <Gate gating:id="ID1453502562"  gating:parent_id="ID329266386" >
                   <gating:PolygonGate eventsInside="1"  annoOffsetX="-19"  annoOffsetY="-215"  tint="#000000"  isTinted="0"  lineWeight="Hairline"  userDefined="1"  quadId="-1"  gateResolution="256" >
                     <gating:dimension>
                       <data-type:fcs-dimension data-type:name="FSC-H" />
                     </gating:dimension>
                     <gating:dimension>
                       <data-type:fcs-dimension data-type:name="FSC-A" />
                     </gating:dimension>
                     <gating:vertex>
                       <gating:coordinate data-type:value="-12014.9333333333" />
                       <gating:coordinate data-type:value="12136.2962962963" />
                     </gating:vertex>
                     <gating:vertex>
                       <gating:coordinate data-type:value="137625.6" />
                       <gating:coordinate data-type:value="174762.6666666667" />
                     </gating:vertex>
                     <gating:vertex>
                       <gating:coordinate data-type:value="146363.7333333333" />
                       <gating:coordinate data-type:value="152917.3333333333" />
                     </gating:vertex>
                     <gating:vertex>
                       <gating:coordinate data-type:value="8738.1333333333" />
                       <gating:coordinate data-type:value="0" />
                     </gating:vertex>
                   </gating:PolygonGate>
                 </Gate>
                 <Subpopulations>
                   <Population name="cd8, cd4 subset"  annotation=""  owningGroup="All Samples"  expanded="1"  sortPriority="10"  count="59958" >
                     <Graph smoothing="0"  backColor="#ffffff"  foreColor="#000000"  heatMapStatParameter="Comp-FITC-A"  type="Pseudocolor"  fast="1" >
                       <Axis dimension="x"  name="Comp-PerCP-Cy5-5-A"  label=""  auto="auto" />
                       <Axis dimension="y"  name="Comp-BV786-A"  label=""  auto="auto" />
                       <GraphSettings level="5%"  smoothingHighResolution="1"  contourHighResolution="1"  histogramSmoothingCount="0"  graphResolution="256"  showOutliers="0"  drawLargeDots="0"  dotsToDraw="8000" />
                       <GraphEnvironment showGrid="0"  showAxes="tnlTNL"  showGates="1"  showFreqOnPlots="1"  showGateNameOnPlots="1"  showMedians="0"  showUncomped="0"  addEventParam="0"  lastYAxisName="" >
                         <TextTraits font="SansSerif"  size="11"  name="Labels"  style="plain"  color="#000000"  background="#00ffffff"  just="left" />
                         <TextTraits font="SansSerif"  size="11"  name="LayoutGates"  style="plain"  color="#000000"  background="#00ffffff"  just="left" />
                         <TextTraits font="SansSerif"  size="9"  name="Numbers"  style="plain"  color="#000000"  background="#00ffffff"  just="left" />
                         <TextTraits font="SansSerif"  size="9"  name="Legend"  style="plain"  color="#000000"  background="#00ffffff"  just="left" />
                         <WindowPosition x="152"  y="221"  width="390"  height="622"  displayed="0"  panelState="---" />
                       </GraphEnvironment>
                     </Graph>
                     <Gate gating:id="ID1386036969"  gating:parent_id="ID1453502562" >
                       <gating:RectangleGate eventsInside="1"  annoOffsetX="-6"  annoOffsetY="-227"  tint="#000000"  isTinted="0"  lineWeight="Hairline"  userDefined="1"  percentX="0"  percentY="0" >
                         <gating:dimension gating:min="-1308.904407545804"  gating:max="1656.792961151831" >
                           <data-type:fcs-dimension data-type:name="Comp-BV711-A" />
                         </gating:dimension>
                         <gating:dimension gating:min="-6672.423385451712"  gating:max="273.60475636974047" >
                           <data-type:fcs-dimension data-type:name="Comp-V450-A" />
                         </gating:dimension>
                       </gating:RectangleGate>
                     </Gate>
                     <Subpopulations>
                       <Population name="B1"  annotation=""  owningGroup="All Samples"  expanded="1"  sortPriority="10"  count="471" >
                         <Graph smoothing="0"  backColor="#ffffff"  foreColor="#000000"  heatMapStatParameter="Comp-FITC-A"  type="Pseudocolor"  fast="1" >
                           <Axis dimension="x"  name="Comp-PerCP-Cy5-5-A"  label=""  auto="auto" />
                           <Axis dimension="y"  name="Comp-BV786-A"  label=""  auto="auto" />
                           <GraphSettings level="5%"  smoothingHighResolution="1"  contourHighResolution="1"  histogramSmoothingCount="0"  graphResolution="256"  showOutliers="0"  drawLargeDots="0"  dotsToDraw="8000" />
                           <GraphEnvironment showGrid="0"  showAxes="tnlTNL"  showGates="1"  showFreqOnPlots="1"  showGateNameOnPlots="1"  showMedians="0"  showUncomped="0"  addEventParam="0"  lastYAxisName="" >
                             <TextTraits font="SansSerif"  size="11"  name="Labels"  style="plain"  color="#000000"  background="#00ffffff"  just="left" />
                             <TextTraits font="SansSerif"  size="11"  name="LayoutGates"  style="plain"  color="#000000"  background="#00ffffff"  just="left" />
                             <TextTraits font="SansSerif"  size="9"  name="Numbers"  style="plain"  color="#000000"  background="#00ffffff"  just="left" />
                             <TextTraits font="SansSerif"  size="9"  name="Legend"  style="plain"  color="#000000"  background="#00ffffff"  just="left" />
                             <WindowPosition x="542"  y="221"  width="390"  height="622"  displayed="0"  panelState="---" />
                           </GraphEnvironment>
                         </Graph>
                         <Gate gating:id="ID483803967"  gating:parent_id="ID1386036969" >
                           <gating:PolygonGate eventsInside="1"  annoOffsetX="0"  annoOffsetY="0"  tint="#000000"  isTinted="0"  lineWeight="Normal"  userDefined="1"  quadId="-1"  gateResolution="256" >
                             <gating:dimension>
                               <data-type:fcs-dimension data-type:name="Comp-PerCP-Cy5-5-A" />
                             </gating:dimension>
                             <gating:dimension>
                               <data-type:fcs-dimension data-type:name="Comp-BV786-A" />
                             </gating:dimension>
                             <gating:vertex>
                               <gating:coordinate data-type:value="126.751841453" />
                               <gating:coordinate data-type:value="14161.1630465111" />
                             </gating:vertex>
                             <gating:vertex>
                               <gating:coordinate data-type:value="-0.9499873009" />
                               <gating:coordinate data-type:value="10801.8093543214" />
                             </gating:vertex>
                             <gating:vertex>
                               <gating:coordinate data-type:value="-66.6991675218" />
                               <gating:coordinate data-type:value="3801.8993066234" />
                             </gating:vertex>
                             <gating:vertex>
                               <gating:coordinate data-type:value="-51.0836517027" />
                               <gating:coordinate data-type:value="1414.2867505689" />
                             </gating:vertex>
                             <gating:vertex>
                               <gating:coordinate data-type:value="-5.9014677597" />
                               <gating:coordinate data-type:value="535.3775296064" />
                             </gating:vertex>
                             <gating:vertex>
                               <gating:coordinate data-type:value="449.1414825356" />
                               <gating:coordinate data-type:value="629.9824913778" />
                             </gating:vertex>
                             <gating:vertex>
                               <gating:coordinate data-type:value="1186.954130394" />
                               <gating:coordinate data-type:value="1262.2453761603" />
                             </gating:vertex>
                             <gating:vertex>
                               <gating:coordinate data-type:value="1663.2460134401" />
                               <gating:coordinate data-type:value="2447.2481435978" />
                             </gating:vertex>
                             <gating:vertex>
                               <gating:coordinate data-type:value="2011.7021085744" />
                               <gating:coordinate data-type:value="7536.9994526926" />
                             </gating:vertex>
                             <gating:vertex>
                               <gating:coordinate data-type:value="1430.4570918796" />
                               <gating:coordinate data-type:value="10482.0808073615" />
                             </gating:vertex>
                             <gating:vertex>
                               <gating:coordinate data-type:value="535.680381924" />
                               <gating:coordinate data-type:value="14161.1630465111" />
                             </gating:vertex>
                           </gating:PolygonGate>
                         </Gate>
                       </Population>
                       <Population name="B2"  annotation=""  owningGroup="All Samples"  expanded="1"  sortPriority="10"  count="42218" >
                         <Graph smoothing="0"  backColor="#ffffff"  foreColor="#000000"  heatMapStatParameter="Comp-FITC-A"  type="Pseudocolor"  fast="1" >
                           <Axis dimension="x"  name="Comp-FITC-A"  label=""  auto="auto" />
                           <Axis dimension="y"  name="Comp-APC-A"  label=""  auto="auto" />
                           <GraphSettings level="5%"  smoothingHighResolution="1"  contourHighResolution="1"  histogramSmoothingCount="0"  graphResolution="256"  showOutliers="0"  drawLargeDots="0"  dotsToDraw="8000" />
                           <GraphEnvironment showGrid="0"  showAxes="tnlTNL"  showGates="1"  showFreqOnPlots="1"  showGateNameOnPlots="1"  showMedians="0"  showUncomped="0"  addEventParam="0"  lastYAxisName="" >
                             <TextTraits font="SansSerif"  size="11"  name="Labels"  style="plain"  color="#000000"  background="#00ffffff"  just="left" />
                             <TextTraits font="SansSerif"  size="11"  name="LayoutGates"  style="plain"  color="#000000"  background="#00ffffff"  just="left" />
                             <TextTraits font="SansSerif"  size="9"  name="Numbers"  style="plain"  color="#000000"  background="#00ffffff"  just="left" />
                             <TextTraits font="SansSerif"  size="9"  name="Legend"  style="plain"  color="#000000"  background="#00ffffff"  just="left" />
                             <WindowPosition x="542"  y="221"  width="390"  height="622"  displayed="0"  panelState="---" />
                           </GraphEnvironment>
                         </Graph>
                         <Gate gating:id="ID1549458194"  gating:parent_id="ID1386036969" >
                           <gating:PolygonGate eventsInside="1"  annoOffsetX="0"  annoOffsetY="0"  tint="#000000"  isTinted="0"  lineWeight="Normal"  userDefined="1"  quadId="-1"  gateResolution="256" >
                             <gating:dimension>
                               <data-type:fcs-dimension data-type:name="Comp-PerCP-Cy5-5-A" />
                             </gating:dimension>
                             <gating:dimension>
                               <data-type:fcs-dimension data-type:name="Comp-BV786-A" />
                             </gating:dimension>
                             <gating:vertex>
                               <gating:coordinate data-type:value="13331.4560300359" />
                               <gating:coordinate data-type:value="15040.7217947783" />
                             </gating:vertex>
                             <gating:vertex>
                               <gating:coordinate data-type:value="3324.5886037537" />
                               <gating:coordinate data-type:value="11821.3125512241" />
                             </gating:vertex>
                             <gating:vertex>
                               <gating:coordinate data-type:value="2533.3735084715" />
                               <gating:coordinate data-type:value="5591.4793845229" />
                             </gating:vertex>
                             <gating:vertex>
                               <gating:coordinate data-type:value="2256.8460743515" />
                               <gating:coordinate data-type:value="2115.9083274686" />
                             </gating:vertex>
                             <gating:vertex>
                               <gating:coordinate data-type:value="2633.2161392559" />
                               <gating:coordinate data-type:value="742.4229368586" />
                             </gating:vertex>
                             <gating:vertex>
                               <gating:coordinate data-type:value="5999.7876309291" />
                               <gating:coordinate data-type:value="565.1300105063" />
                             </gating:vertex>
                             <gating:vertex>
                               <gating:coordinate data-type:value="26428.8693563234" />
                               <gating:coordinate data-type:value="521.1224818562" />
                             </gating:vertex>
                             <gating:vertex>
                               <gating:coordinate data-type:value="75633.0027521196" />
                               <gating:coordinate data-type:value="665.3142740143" />
                             </gating:vertex>
                             <gating:vertex>
                               <gating:coordinate data-type:value="118109.6218210722" />
                               <gating:coordinate data-type:value="1159.5474540903" />
                             </gating:vertex>
                             <gating:vertex>
                               <gating:coordinate data-type:value="113417.961188107" />
                               <gating:coordinate data-type:value="2750.7561999475" />
                             </gating:vertex>
                             <gating:vertex>
                               <gating:coordinate data-type:value="52536.9326578041" />
                               <gating:coordinate data-type:value="9871.0181559114" />
                             </gating:vertex>
                             <gating:vertex>
                               <gating:coordinate data-type:value="21602.7527572926" />
                               <gating:coordinate data-type:value="15975.336192586" />
                             </gating:vertex>
                             <gating:vertex>
                               <gating:coordinate data-type:value="9675.8623770994" />
                               <gating:coordinate data-type:value="15500.938864894" />
                             </gating:vertex>
                           </gating:PolygonGate>
                         </Gate>
                         <Subpopulations>
                           <Population name="mature"  annotation=""  owningGroup="All Samples"  expanded="1"  sortPriority="10"  count="34003" >
                             <Graph smoothing="0"  backColor="#ffffff"  foreColor="#000000"  heatMapStatParameter="Comp-FITC-A"  type="Pseudocolor"  fast="1" >
                               <Axis dimension="x"  name="Comp-BV650-A"  label=""  auto="auto" />
                               <Axis dimension="y"  name="Comp-APC-Cy7-A"  label=""  auto="auto" />
                               <GraphSettings level="5%"  smoothingHighResolution="1"  contourHighResolution="1"  histogramSmoothingCount="0"  graphResolution="256"  showOutliers="0"  drawLargeDots="0"  dotsToDraw="8000" />
                               <GraphEnvironment showGrid="0"  showAxes="tnlTNL"  showGates="1"  showFreqOnPlots="1"  showGateNameOnPlots="1"  showMedians="0"  showUncomped="0"  addEventParam="0"  lastYAxisName="" >
                                 <TextTraits font="SansSerif"  size="11"  name="Labels"  style="plain"  color="#000000"  background="#00ffffff"  just="left" />
                                 <TextTraits font="SansSerif"  size="11"  name="LayoutGates"  style="plain"  color="#000000"  background="#00ffffff"  just="left" />
                                 <TextTraits font="SansSerif"  size="9"  name="Numbers"  style="plain"  color="#000000"  background="#00ffffff"  just="left" />
                                 <TextTraits font="SansSerif"  size="9"  name="Legend"  style="plain"  color="#000000"  background="#00ffffff"  just="left" />
                                 <WindowPosition x="542"  y="221"  width="390"  height="622"  displayed="0"  panelState="---" />
                               </GraphEnvironment>
                             </Graph>
                             <Gate gating:id="ID1692005590"  gating:parent_id="ID1549458194" >
                               <gating:RectangleGate eventsInside="1"  annoOffsetX="12"  annoOffsetY="-52"  tint="#000000"  isTinted="0"  lineWeight="Normal"  userDefined="1"  percentX="0"  percentY="0" >
                                 <gating:dimension gating:min="-613.9039122446305"  gating:max="60349.76489237322" >
                                   <data-type:fcs-dimension data-type:name="Comp-FITC-A" />
                                 </gating:dimension>
                                 <gating:dimension gating:min="5247.121375746501"  gating:max="155215.03936552914" >
                                   <data-type:fcs-dimension data-type:name="Comp-APC-A" />
                                 </gating:dimension>
                               </gating:RectangleGate>
                             </Gate>
                             <Subpopulations>
                               <Population name="FO"  annotation=""  owningGroup="All Samples"  expanded="1"  sortPriority="10"  count="30663" >
                                 <Graph smoothing="0"  backColor="#ffffff"  foreColor="#000000"  heatMapStatParameter="Comp-FITC-A"  type="Pseudocolor"  fast="1" >
                                   <Axis dimension="x"  name="Comp-BV650-A"  label=""  auto="auto" />
                                   <Axis dimension="y"  name="Comp-APC-Cy7-A"  label=""  auto="auto" />
                                   <GraphSettings level="5%"  smoothingHighResolution="1"  contourHighResolution="1"  histogramSmoothingCount="0"  graphResolution="256"  showOutliers="0"  drawLargeDots="0"  dotsToDraw="8000" />
                                   <GraphEnvironment showGrid="0"  showAxes="tnlTNL"  showGates="1"  showFreqOnPlots="1"  showGateNameOnPlots="1"  showMedians="0"  showUncomped="0"  addEventParam="0"  lastYAxisName="" >
                                     <TextTraits font="SansSerif"  size="11"  name="Labels"  style="plain"  color="#000000"  background="#00ffffff"  just="left" />
                                     <TextTraits font="SansSerif"  size="11"  name="LayoutGates"  style="plain"  color="#000000"  background="#00ffffff"  just="left" />
                                     <TextTraits font="SansSerif"  size="9"  name="Numbers"  style="plain"  color="#000000"  background="#00ffffff"  just="left" />
                                     <TextTraits font="SansSerif"  size="9"  name="Legend"  style="plain"  color="#000000"  background="#00ffffff"  just="left" />
                                     <WindowPosition x="542"  y="221"  width="390"  height="622"  displayed="1"  panelState="---" />
                                   </GraphEnvironment>
                                 </Graph>
                                 <Gate gating:id="ID1780357093"  gating:parent_id="ID1692005590" >
                                   <gating:RectangleGate eventsInside="1"  annoOffsetX="0"  annoOffsetY="0"  tint="#000000"  isTinted="0"  lineWeight="Normal"  userDefined="1"  percentX="0"  percentY="0" >
                                     <gating:dimension gating:min="1377.2634367737764"  gating:max="49470.20853244132" >
                                       <data-type:fcs-dimension data-type:name="Comp-BV650-A" />
                                     </gating:dimension>
                                     <gating:dimension gating:min="519.8072856962117"  gating:max="19515.360315912818" >
                                       <data-type:fcs-dimension data-type:name="Comp-APC-Cy7-A" />
                                     </gating:dimension>
                                   </gating:RectangleGate>
                                 </Gate>
                               </Population>
                               <Population name="MZ"  annotation=""  owningGroup=""  expanded="1"  sortPriority="10"  count="1732" >
                                 <Graph smoothing="0"  backColor="#ffffff"  foreColor="#000000"  heatMapStatParameter="Comp-FITC-A"  type="Pseudocolor"  fast="1" >
                                   <Axis dimension="x"  name="Comp-BV650-A"  label=""  auto="auto" />
                                   <Axis dimension="y"  name="Comp-APC-Cy7-A"  label=""  auto="auto" />
                                   <GraphSettings level="5%"  smoothingHighResolution="1"  contourHighResolution="1"  histogramSmoothingCount="0"  graphResolution="256"  showOutliers="0"  drawLargeDots="0"  dotsToDraw="8000" />
                                   <GraphEnvironment showGrid="0"  showAxes="tnlTNL"  showGates="1"  showFreqOnPlots="1"  showGateNameOnPlots="1"  showMedians="0"  showUncomped="0"  addEventParam="0"  lastYAxisName="" >
                                     <TextTraits font="SansSerif"  size="11"  name="Labels"  style="plain"  color="#000000"  background="#00ffffff"  just="left" />
                                     <TextTraits font="SansSerif"  size="11"  name="LayoutGates"  style="plain"  color="#000000"  background="#00ffffff"  just="left" />
                                     <TextTraits font="SansSerif"  size="9"  name="Numbers"  style="plain"  color="#000000"  background="#00ffffff"  just="left" />
                                     <TextTraits font="SansSerif"  size="9"  name="Legend"  style="plain"  color="#000000"  background="#00ffffff"  just="left" />
                                     <WindowPosition x="542"  y="221"  width="390"  height="622"  displayed="1"  panelState="---" />
                                   </GraphEnvironment>
                                 </Graph>
                                 <Gate gating:id="ID1284470002"  gating:parent_id="ID1692005590" >
                                   <gating:PolygonGate eventsInside="1"  annoOffsetX="23"  annoOffsetY="-60"  tint="#000000"  isTinted="0"  lineWeight="Normal"  userDefined="1"  quadId="-1"  gateResolution="256" >
                                     <gating:dimension>
                                       <data-type:fcs-dimension data-type:name="Comp-BV650-A" />
                                     </gating:dimension>
                                     <gating:dimension>
                                       <data-type:fcs-dimension data-type:name="Comp-APC-Cy7-A" />
                                     </gating:dimension>
                                     <gating:vertex>
                                       <gating:coordinate data-type:value="-445.7472820893" />
                                       <gating:coordinate data-type:value="8718.2434125337" />
                                     </gating:vertex>
                                     <gating:vertex>
                                       <gating:coordinate data-type:value="-280.4558040402" />
                                       <gating:coordinate data-type:value="1666.1290817778" />
                                     </gating:vertex>
                                     <gating:vertex>
                                       <gating:coordinate data-type:value="704.2907562665" />
                                       <gating:coordinate data-type:value="2185.8001379805" />
                                     </gating:vertex>
                                     <gating:vertex>
                                       <gating:coordinate data-type:value="1089.9354189647" />
                                       <gating:coordinate data-type:value="2873.9040099427" />
                                     </gating:vertex>
                                     <gating:vertex>
                                       <gating:coordinate data-type:value="704.2907562665" />
                                       <gating:coordinate data-type:value="8377.0701555441" />
                                     </gating:vertex>
                                     <gating:vertex>
                                       <gating:coordinate data-type:value="300.9529066226" />
                                       <gating:coordinate data-type:value="11080.9780452805" />
                                     </gating:vertex>
                                   </gating:PolygonGate>
                                 </Gate>
                               </Population>
                             </Subpopulations>
                           </Population>
                           <Population name="Trans"  annotation=""  owningGroup="All Samples"  expanded="1"  sortPriority="10"  count="6099" >
                             <Graph smoothing="0"  backColor="#ffffff"  foreColor="#000000"  heatMapStatParameter="Comp-FITC-A"  type="Pseudocolor"  fast="1" >
                               <Axis dimension="x"  name="Comp-BV650-A"  label=""  auto="auto" />
                               <Axis dimension="y"  name="Comp-FITC-A"  label=""  auto="auto" />
                               <GraphSettings level="5%"  smoothingHighResolution="1"  contourHighResolution="1"  histogramSmoothingCount="0"  graphResolution="256"  showOutliers="0"  drawLargeDots="0"  dotsToDraw="8000" />
                               <GraphEnvironment showGrid="0"  showAxes="tnlTNL"  showGates="1"  showFreqOnPlots="1"  showGateNameOnPlots="1"  showMedians="0"  showUncomped="0"  addEventParam="0"  lastYAxisName="" >
                                 <TextTraits font="SansSerif"  size="11"  name="Labels"  style="plain"  color="#000000"  background="#00ffffff"  just="left" />
                                 <TextTraits font="SansSerif"  size="11"  name="LayoutGates"  style="plain"  color="#000000"  background="#00ffffff"  just="left" />
                                 <TextTraits font="SansSerif"  size="9"  name="Numbers"  style="plain"  color="#000000"  background="#00ffffff"  just="left" />
                                 <TextTraits font="SansSerif"  size="9"  name="Legend"  style="plain"  color="#000000"  background="#00ffffff"  just="left" />
                                 <WindowPosition x="542"  y="221"  width="390"  height="622"  displayed="0"  panelState="---" />
                               </GraphEnvironment>
                             </Graph>
                             <Gate gating:id="ID1683682983"  gating:parent_id="ID1549458194" >
                               <gating:RectangleGate eventsInside="1"  annoOffsetX="0"  annoOffsetY="0"  tint="#000000"  isTinted="0"  lineWeight="Normal"  userDefined="1"  percentX="0"  percentY="0" >
                                 <gating:dimension gating:min="-665.1638580250863"  gating:max="57994.00648402876" >
                                   <data-type:fcs-dimension data-type:name="Comp-FITC-A" />
                                 </gating:dimension>
                                 <gating:dimension gating:min="202.23592860307036"  gating:max="3826.7196025283984" >
                                   <data-type:fcs-dimension data-type:name="Comp-APC-A" />
                                 </gating:dimension>
                               </gating:RectangleGate>
                             </Gate>
                             <Subpopulations>
                               <Population name="T1"  annotation=""  owningGroup="All Samples"  expanded="1"  sortPriority="10"  count="2756" >
                                 <Graph smoothing="0"  backColor="#ffffff"  foreColor="#000000"  heatMapStatParameter="Comp-FITC-A"  type="Pseudocolor"  fast="1" >
                                   <Axis dimension="x"  name="Comp-BV650-A"  label=""  auto="auto" />
                                   <Axis dimension="y"  name="Comp-FITC-A"  label=""  auto="auto" />
                                   <GraphSettings level="5%"  smoothingHighResolution="1"  contourHighResolution="1"  histogramSmoothingCount="0"  graphResolution="256"  showOutliers="0"  drawLargeDots="0"  dotsToDraw="8000" />
                                   <GraphEnvironment showGrid="0"  showAxes="tnlTNL"  showGates="1"  showFreqOnPlots="1"  showGateNameOnPlots="1"  showMedians="0"  showUncomped="0"  addEventParam="0"  lastYAxisName="" >
                                     <TextTraits font="SansSerif"  size="11"  name="Labels"  style="plain"  color="#000000"  background="#00ffffff"  just="left" />
                                     <TextTraits font="SansSerif"  size="11"  name="LayoutGates"  style="plain"  color="#000000"  background="#00ffffff"  just="left" />
                                     <TextTraits font="SansSerif"  size="9"  name="Numbers"  style="plain"  color="#000000"  background="#00ffffff"  just="left" />
                                     <TextTraits font="SansSerif"  size="9"  name="Legend"  style="plain"  color="#000000"  background="#00ffffff"  just="left" />
                                     <WindowPosition x="542"  y="221"  width="390"  height="622"  displayed="1"  panelState="---" />
                                   </GraphEnvironment>
                                 </Graph>
                                 <Gate gating:id="ID499540114"  gating:parent_id="ID1683682983" >
                                   <gating:RectangleGate eventsInside="1"  annoOffsetX="33"  annoOffsetY="-47"  tint="#000000"  isTinted="0"  lineWeight="Normal"  userDefined="1"  percentX="0"  percentY="0" >
                                     <gating:dimension gating:min="-539.8030466984276"  gating:max="1254.7245967049014" >
                                       <data-type:fcs-dimension data-type:name="Comp-BV650-A" />
                                     </gating:dimension>
                                     <gating:dimension gating:min="3724.2159829996613"  gating:max="29948.481013214034" >
                                       <data-type:fcs-dimension data-type:name="Comp-FITC-A" />
                                     </gating:dimension>
                                   </gating:RectangleGate>
                                 </Gate>
                               </Population>
                               <Population name="T2"  annotation=""  owningGroup="All Samples"  expanded="1"  sortPriority="10"  count="586" >
                                 <Graph smoothing="0"  backColor="#ffffff"  foreColor="#000000"  heatMapStatParameter="Comp-FITC-A"  type="Pseudocolor"  fast="1" >
                                   <Axis dimension="x"  name="Comp-BV650-A"  label=""  auto="auto" />
                                   <Axis dimension="y"  name="Comp-FITC-A"  label=""  auto="auto" />
                                   <GraphSettings level="5%"  smoothingHighResolution="1"  contourHighResolution="1"  histogramSmoothingCount="0"  graphResolution="256"  showOutliers="0"  drawLargeDots="0"  dotsToDraw="8000" />
                                   <GraphEnvironment showGrid="0"  showAxes="tnlTNL"  showGates="1"  showFreqOnPlots="1"  showGateNameOnPlots="1"  showMedians="0"  showUncomped="0"  addEventParam="0"  lastYAxisName="" >
                                     <TextTraits font="SansSerif"  size="11"  name="Labels"  style="plain"  color="#000000"  background="#00ffffff"  just="left" />
                                     <TextTraits font="SansSerif"  size="11"  name="LayoutGates"  style="plain"  color="#000000"  background="#00ffffff"  just="left" />
                                     <TextTraits font="SansSerif"  size="9"  name="Numbers"  style="plain"  color="#000000"  background="#00ffffff"  just="left" />
                                     <TextTraits font="SansSerif"  size="9"  name="Legend"  style="plain"  color="#000000"  background="#00ffffff"  just="left" />
                                     <WindowPosition x="542"  y="221"  width="390"  height="622"  displayed="1"  panelState="---" />
                                   </GraphEnvironment>
                                 </Graph>
                                 <Gate gating:id="ID422117375"  gating:parent_id="ID1683682983" >
                                   <gating:RectangleGate eventsInside="1"  annoOffsetX="0"  annoOffsetY="0"  tint="#000000"  isTinted="0"  lineWeight="Normal"  userDefined="1"  percentX="0"  percentY="0" >
                                     <gating:dimension gating:min="1557.9665494002286"  gating:max="14791.705909225066" >
                                       <data-type:fcs-dimension data-type:name="Comp-BV650-A" />
                                     </gating:dimension>
                                     <gating:dimension gating:min="3724.2159829996613"  gating:max="27777.586419726285" >
                                       <data-type:fcs-dimension data-type:name="Comp-FITC-A" />
                                     </gating:dimension>
                                   </gating:RectangleGate>
                                 </Gate>
                               </Population>
                               <Population name="T3"  annotation=""  owningGroup="All Samples"  expanded="1"  sortPriority="10"  count="1097" >
                                 <Graph smoothing="0"  backColor="#ffffff"  foreColor="#000000"  heatMapStatParameter="Comp-FITC-A"  type="Pseudocolor"  fast="1" >
                                   <Axis dimension="x"  name="Comp-BV650-A"  label=""  auto="auto" />
                                   <Axis dimension="y"  name="Comp-FITC-A"  label=""  auto="auto" />
                                   <GraphSettings level="5%"  smoothingHighResolution="1"  contourHighResolution="1"  histogramSmoothingCount="0"  graphResolution="256"  showOutliers="0"  drawLargeDots="0"  dotsToDraw="8000" />
                                   <GraphEnvironment showGrid="0"  showAxes="tnlTNL"  showGates="1"  showFreqOnPlots="1"  showGateNameOnPlots="1"  showMedians="0"  showUncomped="0"  addEventParam="0"  lastYAxisName="" >
                                     <TextTraits font="SansSerif"  size="11"  name="Labels"  style="plain"  color="#000000"  background="#00ffffff"  just="left" />
                                     <TextTraits font="SansSerif"  size="11"  name="LayoutGates"  style="plain"  color="#000000"  background="#00ffffff"  just="left" />
                                     <TextTraits font="SansSerif"  size="9"  name="Numbers"  style="plain"  color="#000000"  background="#00ffffff"  just="left" />
                                     <TextTraits font="SansSerif"  size="9"  name="Legend"  style="plain"  color="#000000"  background="#00ffffff"  just="left" />
                                     <WindowPosition x="542"  y="221"  width="390"  height="622"  displayed="1"  panelState="---" />
                                   </GraphEnvironment>
                                 </Graph>
                                 <Gate gating:id="ID586801221"  gating:parent_id="ID1683682983" >
                                   <gating:RectangleGate eventsInside="1"  annoOffsetX="0"  annoOffsetY="0"  tint="#000000"  isTinted="0"  lineWeight="Normal"  userDefined="1"  percentX="0"  percentY="0" >
                                     <gating:dimension gating:min="1464.9537499167357"  gating:max="18600.845883131842" >
                                       <data-type:fcs-dimension data-type:name="Comp-BV650-A" />
                                     </gating:dimension>
                                     <gating:dimension gating:min="-18.248004640843366"  gating:max="2894.291057331244" >
                                       <data-type:fcs-dimension data-type:name="Comp-FITC-A" />
                                     </gating:dimension>
                                   </gating:RectangleGate>
                                 </Gate>
                               </Population>
                             </Subpopulations>
                           </Population>
                         </Subpopulations>
                       </Population>
                     </Subpopulations>
                   </Population>
                 </Subpopulations>
               </Population>
             </Subpopulations>
           </Population>
         </Subpopulations>
       </SampleNode>
     </Sample>
   </SampleList>
   <TableEditor title="FlowJo Tables: Figure3A Gating.wsp"  current="Untitled" >
     <Table name="Untitled"  outputFile="file:/D:/Users/aleksandra/Untitled"  color="#404040"  isBatch="0"  quickclose="0"  destination="toDisplay"  outputFormat="fj.document.type.excel" >
       <PrintLayout flipPattern0="0"  rows="1"  columns="1"  padding="36"  header=""  footer=""  headerActive="1"  footerActive="1"  scalingMode="fj.print.scale.none"  scaling="1"  orientation="1"  width="595.2744"  height="841.8888"  imageableX="72"  imageableY="72"  imageableWidth="451.2744"  imageableHeight="697.8888" />
       <PageSection sectionName="header" >&lt;table width=&quot;100%&quot;&gt;&lt;tr&gt;&lt;td align=&quot;left&quot; valign=&quot;top&quot;&gt;&amp;NBSP&amp;NBSP&amp;NBSP&amp;NBSP&lt;IMG SRC=&quot;file:/Applications/FlowJo.app/Contents/Resources/Java/images/fj_icon.png&quot;&gt;&lt;/IMG&gt;&lt;br/&gt;FlowJo, LLC&lt;/td&gt;&lt;td align=&quot;right&quot; valign=&quot;top&quot;&gt;Page &lt;PageNumber/&gt;&lt;/td&gt;&lt;/tr&gt;&lt;/table&gt;</PageSection>
       <PageSection sectionName="footer" >&lt;table width=&quot;100%&quot;&gt;&lt;tr&gt;&lt;td align=&quot;left&quot;  valign=&quot;bottom&quot;&gt;&lt;LongDate/&gt;&lt;/td&gt;&lt;td align=&quot;right&quot; valign=&quot;bottom&quot;&gt;&lt;Version/&gt;&lt;/td&gt;&lt;/tr&gt;&lt;/table&gt;</PageSection>
       <Iteration iterationType="SAMPLE"  iterationValue="7"  iterationKeyword=""  discriminator="$BTIM"  panelSize="1"  groupName="All Samples" />
       <TColumn analysisPath="FSC-A, SSC-A subset"  name="FSC-A, SSC-A subset"  identifier="FSC-A, SSC-A subset"  statistic="fj.stat.freqofparent"  parameterName=""  rename=""  formula=""  iscontrolvalue="0"  ishiddencolumn="0"  shownumbers="1"  valueType="statistic"  discriminator=""  originalSample="2" />
       <TColumn analysisPath="FSC-A, SSC-A subset-1"  name="FSC-A, SSC-A subset-1"  identifier="FSC-A, SSC-A subset-1"  statistic="fj.stat.freqofparent"  parameterName=""  rename=""  formula=""  iscontrolvalue="0"  ishiddencolumn="0"  shownumbers="1"  valueType="statistic"  discriminator=""  originalSample="2"  heatMap="1" />
       <TColumn analysisPath="FSC-A, SSC-A subset-1/FSC-H, FSC-A subset"  name="FSC-H, FSC-A subset"  identifier="FSC-H, FSC-A subset"  statistic="fj.stat.freqofparent"  parameterName=""  rename=""  formula=""  iscontrolvalue="0"  ishiddencolumn="0"  shownumbers="1"  valueType="statistic"  discriminator=""  originalSample="2" />
       <TColumn analysisPath="FSC-A, SSC-A subset-1/FSC-H, FSC-A subset/cd8, cd4 subset"  name="cd8, cd4 subset"  identifier="cd8, cd4 subset"  statistic="fj.stat.freqofparent"  parameterName=""  rename=""  formula=""  iscontrolvalue="0"  ishiddencolumn="0"  shownumbers="1"  valueType="statistic"  discriminator=""  originalSample="2" />
       <TColumn analysisPath="FSC-A, SSC-A subset-1/FSC-H, FSC-A subset/cd8, cd4 subset/B1"  name="B1"  identifier="B1"  statistic="fj.stat.freqofparent"  parameterName=""  rename=""  formula=""  iscontrolvalue="0"  ishiddencolumn="0"  shownumbers="1"  valueType="statistic"  discriminator=""  originalSample="2" />
       <TColumn analysisPath="FSC-A, SSC-A subset-1/FSC-H, FSC-A subset/cd8, cd4 subset/B2"  name="B2"  identifier="B2"  statistic="fj.stat.freqofparent"  parameterName=""  rename=""  formula=""  iscontrolvalue="0"  ishiddencolumn="0"  shownumbers="1"  valueType="statistic"  discriminator=""  originalSample="2" />
       <TColumn analysisPath="FSC-A, SSC-A subset-1/FSC-H, FSC-A subset/cd8, cd4 subset/B2/mature"  name="mature"  identifier="mature"  statistic="fj.stat.freqofparent"  parameterName=""  rename=""  formula=""  iscontrolvalue="0"  ishiddencolumn="0"  shownumbers="1"  valueType="statistic"  discriminator=""  originalSample="2" />
       <TColumn analysisPath="FSC-A, SSC-A subset-1/FSC-H, FSC-A subset/cd8, cd4 subset/B2/mature/FO"  name="FO"  identifier="FO"  statistic="fj.stat.freqofparent"  parameterName=""  rename=""  formula=""  iscontrolvalue="0"  ishiddencolumn="0"  shownumbers="1"  valueType="statistic"  discriminator=""  originalSample="2" />
       <TColumn analysisPath="FSC-A, SSC-A subset-1/FSC-H, FSC-A subset/cd8, cd4 subset/B2/mature/MZ"  name="MZ"  identifier="MZ"  statistic="fj.stat.freqofparent"  parameterName=""  rename=""  formula=""  iscontrolvalue="0"  ishiddencolumn="0"  shownumbers="1"  valueType="statistic"  discriminator=""  originalSample="2" />
       <TColumn analysisPath="FSC-A, SSC-A subset-1/FSC-H, FSC-A subset/cd8, cd4 subset/B2/Trans"  name="Trans"  identifier="Trans"  statistic="fj.stat.freqofparent"  parameterName=""  rename=""  formula=""  iscontrolvalue="0"  ishiddencolumn="0"  shownumbers="1"  valueType="statistic"  discriminator=""  originalSample="2" />
       <TColumn analysisPath="FSC-A, SSC-A subset-1/FSC-H, FSC-A subset/cd8, cd4 subset/B2/Trans/T1"  name="T1"  identifier="T1"  statistic="fj.stat.freqofparent"  parameterName=""  rename=""  formula=""  iscontrolvalue="0"  ishiddencolumn="0"  shownumbers="1"  valueType="statistic"  discriminator=""  originalSample="2" />
       <TColumn analysisPath="FSC-A, SSC-A subset-1/FSC-H, FSC-A subset/cd8, cd4 subset/B2/Trans/T2"  name="T2"  identifier="T2"  statistic="fj.stat.freqofparent"  parameterName=""  rename=""  formula=""  iscontrolvalue="0"  ishiddencolumn="0"  shownumbers="1"  valueType="statistic"  discriminator=""  originalSample="2" />
       <TColumn analysisPath="FSC-A, SSC-A subset-1/FSC-H, FSC-A subset/cd8, cd4 subset/B2/Trans/T3"  name="T3"  identifier="T3"  statistic="fj.stat.freqofparent"  parameterName=""  rename=""  formula=""  iscontrolvalue="0"  ishiddencolumn="0"  shownumbers="1"  valueType="statistic"  discriminator=""  originalSample="2" />
     </Table>
   </TableEditor>
   <LayoutEditor title="FlowJo Layouts: Figure3A Gating.wsp"  current="Untitled"  showGrid="0"  showPageBreaks="0"  showGuides="0"  showDebugOutput="0" >
     <Layout name="Untitled"  outputFile="file:/D:/Users/aleksandra/Untitled"  color="#404040"  isBatch="0"  showGrid="0"  showRulers="1"  showDebugOutput="0"  showGuides="0"  showPageBreaks="1"  scale="0.75" >
       <PrintLayout flipPattern0="0"  rows="1"  columns="1"  padding="36"  header=""  footer=""  headerActive="0"  footerActive="0"  scalingMode="fj.print.scale.none"  scaling="1"  orientation="1"  width="595.2744"  height="841.8888"  imageableX="72"  imageableY="72"  imageableWidth="451.2744"  imageableHeight="697.8888" />
       <PageSection sectionName="header" >&lt;table width=&quot;100%&quot;&gt;&lt;tr&gt;&lt;td align=&quot;left&quot; valign=&quot;top&quot;&gt;&amp;NBSP&amp;NBSP&amp;NBSP&amp;NBSP&lt;IMG SRC=&quot;file:/Applications/FlowJo.app/Contents/Resources/Java/images/fj_icon.png&quot;&gt;&lt;/IMG&gt;&lt;br/&gt;FlowJo, LLC&lt;/td&gt;&lt;td align=&quot;right&quot; valign=&quot;top&quot;&gt;Page &lt;PageNumber/&gt;&lt;/td&gt;&lt;/tr&gt;&lt;/table&gt;</PageSection>
       <PageSection sectionName="footer" >&lt;table width=&quot;100%&quot;&gt;&lt;tr&gt;&lt;td align=&quot;left&quot;  valign=&quot;bottom&quot;&gt;&lt;LongDate/&gt;&lt;/td&gt;&lt;td align=&quot;right&quot; valign=&quot;bottom&quot;&gt;&lt;Version/&gt;&lt;/td&gt;&lt;/tr&gt;&lt;/table&gt;</PageSection>
       <Iteration iterationType="SAMPLE"  iterationValue="7"  iterationKeyword=""  discriminator="$BTIM"  panelSize="1"  groupName="" />
       <BatchSettings useCurrentGroup="1"  length="3"  name=""  order="ACROSS"  direction="COLUMNS"  append="0"  destination="toLayout"  separatePages="0"  launchApp="1"  header="0"  footer="0"  commandLineBatch="0" />
       <FigList>
         <ChartData x="124"  y="94"  width="0"  height="0"  lineWeight="Hairline"  fill="#ffffff"  stroke="#000000"  lineStyle="Solid"  gradientColor="#808080"  gradientStyle="le.gradientstyle.none"  enabled="1"  xScale="1"  yScale="1"  aspectRatioLock="0"  alpha="1"  figID="com.treestar.flowjo.charting.FigChartBox@fcea84d#1671618772801"  rotation="0"  lock="0"  sizeLock="0"  contentLock="0"  wantsDrops="0"  dependents="1"  showSampleName="1"  showFullPath="1"  showFreq="0"  showCount="1"  showPopulationName="1"  showGraphTitle="0"  showMedians="0"  useShortName="1"  showKeyword="0"  keyword=""  showStatistic="0"  statistic=""  offsetHistograms="0"  offsetX="0"  offsetY="0"  flipH="0"  flipV="0"  showAdjunctHistograms="0"  scaleH="1"  scaleV="1"  panelIndex="-1"  z="0" >
           <Graph smoothing="0"  backColor="#ffffff"  foreColor="#000000"  heatMapStatistic="Median"  heatMapStatParameter="Comp-FITC-A"  type="Pseudocolor"  fast="1" >
             <Axis dimension="x"  name="Comp-PerCP-Cy5-5-A"  label=""  auto="auto" />
             <Axis dimension="y"  name="Comp-BV786-A"  label=""  auto="auto" />
             <GraphSettings level="5%"  smoothingHighResolution="1"  contourHighResolution="1"  histogramSmoothingCount="0"  graphResolution="256"  showOutliers="0"  drawLargeDots="0"  dotsToDraw="8000" />
             <GraphEnvironment showGrid="0"  showAxes="tnlTNLH"  showGates="1"  showFreqOnPlots="0"  showGateNameOnPlots="0"  showMedians="0"  showUncomped="0"  addEventParam="0"  lastYAxisName="" >
               <TextTraits font="SansSerif"  size="11"  name="Labels"  style="plain"  color="#000000"  background="#00ffffff"  just="left" />
               <TextTraits font="SansSerif"  size="11"  name="LayoutGates"  style="plain"  color="#000000"  background="#00ffffff"  just="left" />
               <TextTraits font="SansSerif"  size="9"  name="Numbers"  style="plain"  color="#000000"  background="#00ffffff"  just="left" />
               <TextTraits font="SansSerif"  size="9"  name="Legend"  style="plain"  color="#000000"  background="#00ffffff"  just="left" />
               <WindowPosition x="152"  y="221"  width="390"  height="622"  displayed="0"  panelState="---" />
             </GraphEnvironment>
           </Graph>
           <Annotation lineWeight="NoLine"  fill="#00ffffff"  stroke="#808080"  lineStyle="Solid"  gradientColor="#808080"  gradientStyle="le.gradientstyle.none"  enabled="1"  xScale="1"  yScale="1"  aspectRatioLock="0"  alpha="1"  figID="com.treestar.flowjo.charting.FigChartAnnotation@2acf7f6c#1671618772803"  rotation="0"  lock="0"  sizeLock="0"  contentLock="0"  wantsDrops="0"  autoFitContents="0"  autoMinimumSize="1"  padding="5,5,5,5" >
             <Content>&amp;lt;font face=&amp;quot;SansSerif&amp;quot; color=&amp;quot;#000000&amp;quot; style=&amp;quot;font-size:11pt;&amp;quot;&amp;gt;&amp;#xA;&amp;lt;/font&amp;gt;&amp;#xA;    &amp;lt;p style=&amp;quot;margin-top:0; text-align:left;&amp;quot;&amp;gt;&amp;#xA;      &amp;lt;font face=&amp;quot;SansSerif&amp;quot; color=&amp;quot;#000000&amp;quot; style=&amp;quot;font-size:11pt;&amp;quot;&amp;gt;&amp;lt;input type=&amp;quot;fjml&amp;quot; value=&amp;quot;%3CAnno+name%3D%22fj.anno.samplename%22+%2F%3E&amp;quot; style=&amp;quot;font-family:SansSerif; color:#000000; font-weight:normal; font-style:;&amp;quot;&amp;gt;&amp;#xA;      &amp;#xA;&amp;lt;/font&amp;gt;    &amp;lt;/p&amp;gt;&amp;#xA;    &amp;lt;p style=&amp;quot;margin-top:0; text-align:left;&amp;quot;&amp;gt;&amp;#xA;      &amp;lt;font face=&amp;quot;SansSerif&amp;quot; color=&amp;quot;#000000&amp;quot; style=&amp;quot;font-size:11pt;&amp;quot;&amp;gt;&amp;lt;input type=&amp;quot;fjml&amp;quot; value=&amp;quot;%3CAnno+name%3D%22fj.anno.popname%22+%2F%3E&amp;quot; style=&amp;quot;font-family:SansSerif; color:#000000; font-weight:normal; font-style:;&amp;quot;&amp;gt;&amp;#xA;      &amp;#xA;&amp;lt;/font&amp;gt;    &amp;lt;/p&amp;gt;&amp;#xA;    &amp;lt;p style=&amp;quot;margin-top:0; text-align:left;&amp;quot;&amp;gt;&amp;#xA;      &amp;lt;font face=&amp;quot;SansSerif&amp;quot; color=&amp;quot;#000000&amp;quot; style=&amp;quot;font-size:11pt;&amp;quot;&amp;gt;&amp;lt;input type=&amp;quot;fjml&amp;quot; value=&amp;quot;%3CStatistic+name%3D%22Count%22++id%3D%22%22++ancestor%3D%22%22+%2F%3E&amp;quot; style=&amp;quot;font-family:SansSerif; color:#000000; font-weight:normal; font-style:;&amp;quot;&amp;gt;&amp;#xA;&amp;lt;/font&amp;gt;    &amp;lt;/p&amp;gt;&amp;#xA;</Content>
             <WindowPosition x="0"  y="340"  width="113"  height="52"  displayed="1"  panelState="" />
           </Annotation>
           <Legend lineWeight="Hairline"  fill="#ffffff"  stroke="#000000"  lineStyle="Solid"  gradientColor="#808080"  gradientStyle="le.gradientstyle.none"  enabled="1"  xScale="1"  yScale="1"  aspectRatioLock="0"  alpha="1"  figID="com.treestar.flowjo.charting.legend.FigLegend@68eb0f85#1671618772803"  rotation="0"  lock="0"  sizeLock="0"  contentLock="0"  wantsDrops="0"  rows="3"  columns="4"  drawGrid="1"  autoFitContents="0"  showHeader="1" >
             <RowSizes>
               <Size index="0"  value="15" />
               <Size index="1"  value="15" />
               <Size index="2"  value="15" />
             </RowSizes>
             <ColSizes>
               <Size index="0"  value="15" />
               <Size index="1"  value="15" />
               <Size index="2"  value="15" />
               <Size index="3"  value="15" />
             </ColSizes>
             <WindowPosition x="280"  y="0"  width="60"  height="45"  displayed="0"  panelState="" />
             <Columns>
               <Anno name="fj.anno.samplename" />
               <Anno name="fj.anno.popname" />
               <Statistic name="Count"  id=""  ancestor="" />
             </Columns>
           </Legend>
           <Ancestry lineWeight="Hairline"  fill="#ffffff"  stroke="#000000"  lineStyle="Solid"  gradientColor="#808080"  gradientStyle="le.gradientstyle.none"  enabled="1"  xScale="1"  yScale="1"  aspectRatioLock="0"  alpha="1"  figID="com.treestar.flowjo.charting.FigChartRow@79c3ea83#1671618772802"  rotation="0"  lock="0"  sizeLock="0"  contentLock="0"  wantsDrops="0"  backgating="0"  horizontal="0"  backgatingLargeDots="0"  backgatingContours="0" >
             <WindowPosition x="0"  y="0"  width="0"  height="1"  displayed="0"  panelState="" />
           </Ancestry>
           <Multigraph lineWeight="NoLine"  fill="#00ffffff"  stroke="#000000"  lineStyle="Solid"  gradientColor="#808080"  gradientStyle="le.gradientstyle.none"  enabled="1"  xScale="1"  yScale="1"  aspectRatioLock="1"  alpha="1"  figID="com.treestar.flowjo.charting.FigChartGrid@5eba583#1671618772803"  rotation="0"  lock="0"  sizeLock="0"  contentLock="0"  wantsDrops="0"  annoOffsetX="0"  annoOffsetY="0"  type="NONE"  rows="0"  columns="0" >
             <WindowPosition x="0"  y="0"  width="0"  height="1"  displayed="0"  panelState="" />
             <Parameters/>
           </Multigraph>
           <PopModelList>
             <DataLayer path="FSC-A, SSC-A subset-1/FSC-H, FSC-A subset/cd8, cd4 subset"  panelValue="1"  discriminatorValue=""  sampleID="6" >
               <LegendSpec color="#000000"  text=""  chartFill="le.chartfill.none"  lineWeight="Normal"  lineStyle="Solid"  control="0" />
             </DataLayer>
           </PopModelList>
           <WindowPosition x="124"  y="94"  width="256"  height="256"  displayed="1"  panelState="" />
         </ChartData>
         <ChartData x="510"  y="82"  width="0"  height="0"  lineWeight="Hairline"  fill="#ffffff"  stroke="#000000"  lineStyle="Solid"  gradientColor="#808080"  gradientStyle="le.gradientstyle.none"  enabled="1"  xScale="1"  yScale="1"  aspectRatioLock="0"  alpha="1"  figID="com.treestar.flowjo.charting.FigChartBox@4018d401#1671618794601"  rotation="0"  lock="0"  sizeLock="0"  contentLock="0"  wantsDrops="0"  dependents="1"  showSampleName="1"  showFullPath="1"  showFreq="0"  showCount="1"  showPopulationName="1"  showGraphTitle="0"  showMedians="0"  useShortName="1"  showKeyword="0"  keyword=""  showStatistic="0"  statistic=""  offsetHistograms="0"  offsetX="0"  offsetY="0"  flipH="0"  flipV="0"  showAdjunctHistograms="0"  scaleH="1"  scaleV="1"  panelIndex="-1"  z="9" >
           <Graph smoothing="0"  backColor="#ffffff"  foreColor="#000000"  heatMapStatistic="Median"  heatMapStatParameter="Comp-FITC-A"  type="Pseudocolor"  fast="1" >
             <Axis dimension="x"  name="Comp-BV650-A"  label=""  auto="auto" />
             <Axis dimension="y"  name="Comp-APC-Cy7-A"  label=""  auto="auto" />
             <GraphSettings level="5%"  smoothingHighResolution="1"  contourHighResolution="1"  histogramSmoothingCount="0"  graphResolution="256"  showOutliers="0"  drawLargeDots="0"  dotsToDraw="8000" />
             <GraphEnvironment showGrid="0"  showAxes="tnlTNLH"  showGates="1"  showFreqOnPlots="0"  showGateNameOnPlots="0"  showMedians="0"  showUncomped="0"  addEventParam="0"  lastYAxisName="" >
               <TextTraits font="SansSerif"  size="11"  name="Labels"  style="plain"  color="#000000"  background="#00ffffff"  just="left" />
               <TextTraits font="SansSerif"  size="11"  name="LayoutGates"  style="plain"  color="#000000"  background="#00ffffff"  just="left" />
               <TextTraits font="SansSerif"  size="9"  name="Numbers"  style="plain"  color="#000000"  background="#00ffffff"  just="left" />
               <TextTraits font="SansSerif"  size="9"  name="Legend"  style="plain"  color="#000000"  background="#00ffffff"  just="left" />
               <WindowPosition x="542"  y="221"  width="390"  height="622"  displayed="1"  panelState="---" />
             </GraphEnvironment>
           </Graph>
           <Annotation lineWeight="NoLine"  fill="#00ffffff"  stroke="#808080"  lineStyle="Solid"  gradientColor="#808080"  gradientStyle="le.gradientstyle.none"  enabled="1"  xScale="1"  yScale="1"  aspectRatioLock="0"  alpha="1"  figID="com.treestar.flowjo.charting.FigChartAnnotation@7e93ea86#1671618794602"  rotation="0"  lock="0"  sizeLock="0"  contentLock="0"  wantsDrops="0"  autoFitContents="0"  autoMinimumSize="1"  padding="5,5,5,5" >
             <Content>&amp;lt;font face=&amp;quot;SansSerif&amp;quot; color=&amp;quot;#000000&amp;quot; style=&amp;quot;font-size:11pt;&amp;quot;&amp;gt;&amp;#xA;&amp;lt;/font&amp;gt;&amp;#xA;    &amp;lt;p style=&amp;quot;margin-top:0; text-align:left;&amp;quot;&amp;gt;&amp;#xA;      &amp;lt;font face=&amp;quot;SansSerif&amp;quot; color=&amp;quot;#000000&amp;quot; style=&amp;quot;font-size:11pt;&amp;quot;&amp;gt;&amp;lt;input type=&amp;quot;fjml&amp;quot; value=&amp;quot;%3CAnno+name%3D%22fj.anno.samplename%22+%2F%3E&amp;quot; style=&amp;quot;font-family:SansSerif; color:#000000; font-weight:normal; font-style:;&amp;quot;&amp;gt;&amp;#xA;      &amp;#xA;&amp;lt;/font&amp;gt;    &amp;lt;/p&amp;gt;&amp;#xA;    &amp;lt;p style=&amp;quot;margin-top:0; text-align:left;&amp;quot;&amp;gt;&amp;#xA;      &amp;lt;font face=&amp;quot;SansSerif&amp;quot; color=&amp;quot;#000000&amp;quot; style=&amp;quot;font-size:11pt;&amp;quot;&amp;gt;&amp;lt;input type=&amp;quot;fjml&amp;quot; value=&amp;quot;%3CAnno+name%3D%22fj.anno.popname%22+%2F%3E&amp;quot; style=&amp;quot;font-family:SansSerif; color:#000000; font-weight:normal; font-style:;&amp;quot;&amp;gt;&amp;#xA;      &amp;#xA;&amp;lt;/font&amp;gt;    &amp;lt;/p&amp;gt;&amp;#xA;    &amp;lt;p style=&amp;quot;margin-top:0; text-align:left;&amp;quot;&amp;gt;&amp;#xA;      &amp;lt;font face=&amp;quot;SansSerif&amp;quot; color=&amp;quot;#000000&amp;quot; style=&amp;quot;font-size:11pt;&amp;quot;&amp;gt;&amp;lt;input type=&amp;quot;fjml&amp;quot; value=&amp;quot;%3CStatistic+name%3D%22Count%22++id%3D%22%22++ancestor%3D%22%22+%2F%3E&amp;quot; style=&amp;quot;font-family:SansSerif; color:#000000; font-weight:normal; font-style:;&amp;quot;&amp;gt;&amp;#xA;&amp;lt;/font&amp;gt;    &amp;lt;/p&amp;gt;&amp;#xA;</Content>
             <WindowPosition x="0"  y="340"  width="113"  height="52"  displayed="1"  panelState="" />
           </Annotation>
           <Legend lineWeight="Hairline"  fill="#ffffff"  stroke="#000000"  lineStyle="Solid"  gradientColor="#808080"  gradientStyle="le.gradientstyle.none"  enabled="1"  xScale="1"  yScale="1"  aspectRatioLock="0"  alpha="1"  figID="com.treestar.flowjo.charting.legend.FigLegend@612e35e4#1671618794603"  rotation="0"  lock="0"  sizeLock="0"  contentLock="0"  wantsDrops="0"  rows="3"  columns="4"  drawGrid="1"  autoFitContents="0"  showHeader="1" >
             <RowSizes>
               <Size index="0"  value="15" />
               <Size index="1"  value="15" />
               <Size index="2"  value="15" />
             </RowSizes>
             <ColSizes>
               <Size index="0"  value="15" />
               <Size index="1"  value="15" />
               <Size index="2"  value="15" />
               <Size index="3"  value="15" />
             </ColSizes>
             <WindowPosition x="280"  y="0"  width="60"  height="45"  displayed="0"  panelState="" />
             <Columns>
               <Anno name="fj.anno.samplename" />
               <Anno name="fj.anno.popname" />
               <Statistic name="Count"  id=""  ancestor="" />
             </Columns>
           </Legend>
           <Ancestry lineWeight="Hairline"  fill="#ffffff"  stroke="#000000"  lineStyle="Solid"  gradientColor="#808080"  gradientStyle="le.gradientstyle.none"  enabled="1"  xScale="1"  yScale="1"  aspectRatioLock="0"  alpha="1"  figID="com.treestar.flowjo.charting.FigChartRow@40810da0#1671618794602"  rotation="0"  lock="0"  sizeLock="0"  contentLock="0"  wantsDrops="0"  backgating="0"  horizontal="0"  backgatingLargeDots="0"  backgatingContours="0" >
             <WindowPosition x="0"  y="0"  width="0"  height="1"  displayed="0"  panelState="" />
           </Ancestry>
           <Multigraph lineWeight="NoLine"  fill="#00ffffff"  stroke="#000000"  lineStyle="Solid"  gradientColor="#808080"  gradientStyle="le.gradientstyle.none"  enabled="1"  xScale="1"  yScale="1"  aspectRatioLock="1"  alpha="1"  figID="com.treestar.flowjo.charting.FigChartGrid@309e0277#1671618794602"  rotation="0"  lock="0"  sizeLock="0"  contentLock="0"  wantsDrops="0"  annoOffsetX="0"  annoOffsetY="0"  type="NONE"  rows="0"  columns="0" >
             <WindowPosition x="0"  y="0"  width="0"  height="1"  displayed="0"  panelState="" />
             <Parameters/>
           </Multigraph>
           <PopModelList>
             <DataLayer path="FSC-A, SSC-A subset-1/FSC-H, FSC-A subset/cd8, cd4 subset/B2/mature"  panelValue="1"  discriminatorValue=""  sampleID="6" >
               <LegendSpec color="#000000"  text=""  chartFill="le.chartfill.none"  lineWeight="Normal"  lineStyle="Solid"  control="0" />
             </DataLayer>
           </PopModelList>
           <WindowPosition x="510"  y="82"  width="256"  height="256"  displayed="1"  panelState="" />
         </ChartData>
         <ChartData x="140"  y="489"  width="0"  height="0"  lineWeight="Hairline"  fill="#ffffff"  stroke="#000000"  lineStyle="Solid"  gradientColor="#808080"  gradientStyle="le.gradientstyle.none"  enabled="1"  xScale="1"  yScale="1"  aspectRatioLock="0"  alpha="1"  figID="com.treestar.flowjo.charting.FigChartBox@596c88cb#1671618838190"  rotation="0"  lock="0"  sizeLock="0"  contentLock="0"  wantsDrops="0"  dependents="1"  showSampleName="1"  showFullPath="1"  showFreq="0"  showCount="1"  showPopulationName="1"  showGraphTitle="0"  showMedians="0"  useShortName="1"  showKeyword="0"  keyword=""  showStatistic="0"  statistic=""  offsetHistograms="0"  offsetX="0"  offsetY="0"  flipH="0"  flipV="0"  showAdjunctHistograms="0"  scaleH="1"  scaleV="1"  panelIndex="-1"  z="18" >
           <Graph smoothing="0"  backColor="#ffffff"  foreColor="#000000"  heatMapStatistic="Median"  heatMapStatParameter="Comp-FITC-A"  type="Pseudocolor"  fast="1" >
             <Axis dimension="x"  name="Comp-FITC-A"  label=""  auto="auto" />
             <Axis dimension="y"  name="Comp-APC-A"  label=""  auto="auto" />
             <GraphSettings level="5%"  smoothingHighResolution="1"  contourHighResolution="1"  histogramSmoothingCount="0"  graphResolution="256"  showOutliers="0"  drawLargeDots="0"  dotsToDraw="8000" />
             <GraphEnvironment showGrid="0"  showAxes="tnlTNLH"  showGates="1"  showFreqOnPlots="0"  showGateNameOnPlots="0"  showMedians="0"  showUncomped="0"  addEventParam="0"  lastYAxisName="" >
               <TextTraits font="SansSerif"  size="11"  name="Labels"  style="plain"  color="#000000"  background="#00ffffff"  just="left" />
               <TextTraits font="SansSerif"  size="11"  name="LayoutGates"  style="plain"  color="#000000"  background="#00ffffff"  just="left" />
               <TextTraits font="SansSerif"  size="9"  name="Numbers"  style="plain"  color="#000000"  background="#00ffffff"  just="left" />
               <TextTraits font="SansSerif"  size="9"  name="Legend"  style="plain"  color="#000000"  background="#00ffffff"  just="left" />
               <WindowPosition x="152"  y="221"  width="390"  height="622"  displayed="0"  panelState="---" />
             </GraphEnvironment>
           </Graph>
           <Annotation lineWeight="NoLine"  fill="#00ffffff"  stroke="#808080"  lineStyle="Solid"  gradientColor="#808080"  gradientStyle="le.gradientstyle.none"  enabled="1"  xScale="1"  yScale="1"  aspectRatioLock="0"  alpha="1"  figID="com.treestar.flowjo.charting.FigChartAnnotation@e806513#1671618838192"  rotation="0"  lock="0"  sizeLock="0"  contentLock="0"  wantsDrops="0"  autoFitContents="0"  autoMinimumSize="1"  padding="5,5,5,5" >
             <Content>&amp;lt;font face=&amp;quot;SansSerif&amp;quot; color=&amp;quot;#000000&amp;quot; style=&amp;quot;font-size:11pt;&amp;quot;&amp;gt;&amp;#xA;&amp;lt;/font&amp;gt;&amp;#xA;    &amp;lt;p style=&amp;quot;margin-top:0; text-align:left;&amp;quot;&amp;gt;&amp;#xA;      &amp;lt;font face=&amp;quot;SansSerif&amp;quot; color=&amp;quot;#000000&amp;quot; style=&amp;quot;font-size:11pt;&amp;quot;&amp;gt;&amp;lt;input type=&amp;quot;fjml&amp;quot; value=&amp;quot;%3CAnno+name%3D%22fj.anno.samplename%22+%2F%3E&amp;quot; style=&amp;quot;font-family:SansSerif; color:#000000; font-weight:normal; font-style:;&amp;quot;&amp;gt;&amp;#xA;      &amp;#xA;&amp;lt;/font&amp;gt;    &amp;lt;/p&amp;gt;&amp;#xA;    &amp;lt;p style=&amp;quot;margin-top:0; text-align:left;&amp;quot;&amp;gt;&amp;#xA;      &amp;lt;font face=&amp;quot;SansSerif&amp;quot; color=&amp;quot;#000000&amp;quot; style=&amp;quot;font-size:11pt;&amp;quot;&amp;gt;&amp;lt;input type=&amp;quot;fjml&amp;quot; value=&amp;quot;%3CAnno+name%3D%22fj.anno.popname%22+%2F%3E&amp;quot; style=&amp;quot;font-family:SansSerif; color:#000000; font-weight:normal; font-style:;&amp;quot;&amp;gt;&amp;#xA;      &amp;#xA;&amp;lt;/font&amp;gt;    &amp;lt;/p&amp;gt;&amp;#xA;    &amp;lt;p style=&amp;quot;margin-top:0; text-align:left;&amp;quot;&amp;gt;&amp;#xA;      &amp;lt;font face=&amp;quot;SansSerif&amp;quot; color=&amp;quot;#000000&amp;quot; style=&amp;quot;font-size:11pt;&amp;quot;&amp;gt;&amp;lt;input type=&amp;quot;fjml&amp;quot; value=&amp;quot;%3CStatistic+name%3D%22Count%22++id%3D%22%22++ancestor%3D%22%22+%2F%3E&amp;quot; style=&amp;quot;font-family:SansSerif; color:#000000; font-weight:normal; font-style:;&amp;quot;&amp;gt;&amp;#xA;&amp;lt;/font&amp;gt;    &amp;lt;/p&amp;gt;&amp;#xA;</Content>
             <WindowPosition x="0"  y="340"  width="113"  height="52"  displayed="1"  panelState="" />
           </Annotation>
           <Legend lineWeight="Hairline"  fill="#ffffff"  stroke="#000000"  lineStyle="Solid"  gradientColor="#808080"  gradientStyle="le.gradientstyle.none"  enabled="1"  xScale="1"  yScale="1"  aspectRatioLock="0"  alpha="1"  figID="com.treestar.flowjo.charting.legend.FigLegend@1d39e187#1671618838192"  rotation="0"  lock="0"  sizeLock="0"  contentLock="0"  wantsDrops="0"  rows="3"  columns="4"  drawGrid="1"  autoFitContents="0"  showHeader="1" >
             <RowSizes>
               <Size index="0"  value="15" />
               <Size index="1"  value="15" />
               <Size index="2"  value="15" />
             </RowSizes>
             <ColSizes>
               <Size index="0"  value="15" />
               <Size index="1"  value="15" />
               <Size index="2"  value="15" />
               <Size index="3"  value="15" />
             </ColSizes>
             <WindowPosition x="280"  y="0"  width="60"  height="45"  displayed="0"  panelState="" />
             <Columns>
               <Anno name="fj.anno.samplename" />
               <Anno name="fj.anno.popname" />
               <Statistic name="Count"  id=""  ancestor="" />
             </Columns>
           </Legend>
           <Ancestry lineWeight="Hairline"  fill="#ffffff"  stroke="#000000"  lineStyle="Solid"  gradientColor="#808080"  gradientStyle="le.gradientstyle.none"  enabled="1"  xScale="1"  yScale="1"  aspectRatioLock="0"  alpha="1"  figID="com.treestar.flowjo.charting.FigChartRow@6530bae2#1671618838191"  rotation="0"  lock="0"  sizeLock="0"  contentLock="0"  wantsDrops="0"  backgating="0"  horizontal="0"  backgatingLargeDots="0"  backgatingContours="0" >
             <WindowPosition x="0"  y="0"  width="0"  height="1"  displayed="0"  panelState="" />
           </Ancestry>
           <Multigraph lineWeight="NoLine"  fill="#00ffffff"  stroke="#000000"  lineStyle="Solid"  gradientColor="#808080"  gradientStyle="le.gradientstyle.none"  enabled="1"  xScale="1"  yScale="1"  aspectRatioLock="1"  alpha="1"  figID="com.treestar.flowjo.charting.FigChartGrid@4400e58f#1671618838191"  rotation="0"  lock="0"  sizeLock="0"  contentLock="0"  wantsDrops="0"  annoOffsetX="0"  annoOffsetY="0"  type="NONE"  rows="0"  columns="0" >
             <WindowPosition x="0"  y="0"  width="0"  height="1"  displayed="0"  panelState="" />
             <Parameters/>
           </Multigraph>
           <PopModelList>
             <DataLayer path="FSC-A, SSC-A subset-1/FSC-H, FSC-A subset/cd8, cd4 subset/B2"  panelValue="1"  discriminatorValue=""  sampleID="6" >
               <LegendSpec color="#000000"  text=""  chartFill="le.chartfill.none"  lineWeight="Normal"  lineStyle="Solid"  control="0" />
             </DataLayer>
           </PopModelList>
           <WindowPosition x="140"  y="489"  width="256"  height="256"  displayed="1"  panelState="" />
         </ChartData>
         <ChartData x="573"  y="474"  width="0"  height="0"  lineWeight="Hairline"  fill="#ffffff"  stroke="#000000"  lineStyle="Solid"  gradientColor="#808080"  gradientStyle="le.gradientstyle.none"  enabled="1"  xScale="1"  yScale="1"  aspectRatioLock="0"  alpha="1"  figID="com.treestar.flowjo.charting.FigChartBox@4ec98351#1671618866320"  rotation="0"  lock="0"  sizeLock="0"  contentLock="0"  wantsDrops="0"  dependents="1"  showSampleName="1"  showFullPath="1"  showFreq="0"  showCount="1"  showPopulationName="1"  showGraphTitle="0"  showMedians="0"  useShortName="1"  showKeyword="0"  keyword=""  showStatistic="0"  statistic=""  offsetHistograms="0"  offsetX="0"  offsetY="0"  flipH="0"  flipV="0"  showAdjunctHistograms="0"  scaleH="1"  scaleV="1"  panelIndex="-1"  z="27" >
           <Graph smoothing="0"  backColor="#ffffff"  foreColor="#000000"  heatMapStatistic="Median"  heatMapStatParameter="Comp-FITC-A"  type="Pseudocolor"  fast="1" >
             <Axis dimension="x"  name="Comp-BV650-A"  label=""  auto="auto" />
             <Axis dimension="y"  name="Comp-FITC-A"  label=""  auto="auto" />
             <GraphSettings level="5%"  smoothingHighResolution="1"  contourHighResolution="1"  histogramSmoothingCount="0"  graphResolution="256"  showOutliers="0"  drawLargeDots="0"  dotsToDraw="8000" />
             <GraphEnvironment showGrid="0"  showAxes="tnlTNLH"  showGates="1"  showFreqOnPlots="0"  showGateNameOnPlots="0"  showMedians="0"  showUncomped="0"  addEventParam="0"  lastYAxisName="" >
               <TextTraits font="SansSerif"  size="11"  name="Labels"  style="plain"  color="#000000"  background="#00ffffff"  just="left" />
               <TextTraits font="SansSerif"  size="11"  name="LayoutGates"  style="plain"  color="#000000"  background="#00ffffff"  just="left" />
               <TextTraits font="SansSerif"  size="9"  name="Numbers"  style="plain"  color="#000000"  background="#00ffffff"  just="left" />
               <TextTraits font="SansSerif"  size="9"  name="Legend"  style="plain"  color="#000000"  background="#00ffffff"  just="left" />
               <WindowPosition x="542"  y="221"  width="390"  height="622"  displayed="0"  panelState="---" />
             </GraphEnvironment>
           </Graph>
           <Annotation lineWeight="NoLine"  fill="#00ffffff"  stroke="#808080"  lineStyle="Solid"  gradientColor="#808080"  gradientStyle="le.gradientstyle.none"  enabled="1"  xScale="1"  yScale="1"  aspectRatioLock="0"  alpha="1"  figID="com.treestar.flowjo.charting.FigChartAnnotation@2d6fd313#1671618866321"  rotation="0"  lock="0"  sizeLock="0"  contentLock="0"  wantsDrops="0"  autoFitContents="0"  autoMinimumSize="1"  padding="5,5,5,5" >
             <Content>&amp;lt;font face=&amp;quot;SansSerif&amp;quot; color=&amp;quot;#000000&amp;quot; style=&amp;quot;font-size:11pt;&amp;quot;&amp;gt;&amp;#xA;&amp;lt;/font&amp;gt;&amp;#xA;    &amp;lt;p style=&amp;quot;margin-top:0; text-align:left;&amp;quot;&amp;gt;&amp;#xA;      &amp;lt;font face=&amp;quot;SansSerif&amp;quot; color=&amp;quot;#000000&amp;quot; style=&amp;quot;font-size:11pt;&amp;quot;&amp;gt;&amp;lt;input type=&amp;quot;fjml&amp;quot; value=&amp;quot;%3CAnno+name%3D%22fj.anno.samplename%22+%2F%3E&amp;quot; style=&amp;quot;font-family:SansSerif; color:#000000; font-weight:normal; font-style:;&amp;quot;&amp;gt;&amp;#xA;      &amp;#xA;&amp;lt;/font&amp;gt;    &amp;lt;/p&amp;gt;&amp;#xA;    &amp;lt;p style=&amp;quot;margin-top:0; text-align:left;&amp;quot;&amp;gt;&amp;#xA;      &amp;lt;font face=&amp;quot;SansSerif&amp;quot; color=&amp;quot;#000000&amp;quot; style=&amp;quot;font-size:11pt;&amp;quot;&amp;gt;&amp;lt;input type=&amp;quot;fjml&amp;quot; value=&amp;quot;%3CAnno+name%3D%22fj.anno.popname%22+%2F%3E&amp;quot; style=&amp;quot;font-family:SansSerif; color:#000000; font-weight:normal; font-style:;&amp;quot;&amp;gt;&amp;#xA;      &amp;#xA;&amp;lt;/font&amp;gt;    &amp;lt;/p&amp;gt;&amp;#xA;    &amp;lt;p style=&amp;quot;margin-top:0; text-align:left;&amp;quot;&amp;gt;&amp;#xA;      &amp;lt;font face=&amp;quot;SansSerif&amp;quot; color=&amp;quot;#000000&amp;quot; style=&amp;quot;font-size:11pt;&amp;quot;&amp;gt;&amp;lt;input type=&amp;quot;fjml&amp;quot; value=&amp;quot;%3CStatistic+name%3D%22Count%22++id%3D%22%22++ancestor%3D%22%22+%2F%3E&amp;quot; style=&amp;quot;font-family:SansSerif; color:#000000; font-weight:normal; font-style:;&amp;quot;&amp;gt;&amp;#xA;&amp;lt;/font&amp;gt;    &amp;lt;/p&amp;gt;&amp;#xA;</Content>
             <WindowPosition x="0"  y="340"  width="113"  height="52"  displayed="1"  panelState="" />
           </Annotation>
           <Legend lineWeight="Hairline"  fill="#ffffff"  stroke="#000000"  lineStyle="Solid"  gradientColor="#808080"  gradientStyle="le.gradientstyle.none"  enabled="1"  xScale="1"  yScale="1"  aspectRatioLock="0"  alpha="1"  figID="com.treestar.flowjo.charting.legend.FigLegend@7a418dbc#1671618866324"  rotation="0"  lock="0"  sizeLock="0"  contentLock="0"  wantsDrops="0"  rows="3"  columns="4"  drawGrid="1"  autoFitContents="0"  showHeader="1" >
             <RowSizes>
               <Size index="0"  value="15" />
               <Size index="1"  value="15" />
               <Size index="2"  value="15" />
             </RowSizes>
             <ColSizes>
               <Size index="0"  value="15" />
               <Size index="1"  value="15" />
               <Size index="2"  value="15" />
               <Size index="3"  value="15" />
             </ColSizes>
             <WindowPosition x="280"  y="0"  width="60"  height="45"  displayed="0"  panelState="" />
             <Columns>
               <Anno name="fj.anno.samplename" />
               <Anno name="fj.anno.popname" />
               <Statistic name="Count"  id=""  ancestor="" />
             </Columns>
           </Legend>
           <Ancestry lineWeight="Hairline"  fill="#ffffff"  stroke="#000000"  lineStyle="Solid"  gradientColor="#808080"  gradientStyle="le.gradientstyle.none"  enabled="1"  xScale="1"  yScale="1"  aspectRatioLock="0"  alpha="1"  figID="com.treestar.flowjo.charting.FigChartRow@5450a520#1671618866320"  rotation="0"  lock="0"  sizeLock="0"  contentLock="0"  wantsDrops="0"  backgating="0"  horizontal="0"  backgatingLargeDots="0"  backgatingContours="0" >
             <WindowPosition x="0"  y="0"  width="0"  height="1"  displayed="0"  panelState="" />
           </Ancestry>
           <Multigraph lineWeight="NoLine"  fill="#00ffffff"  stroke="#000000"  lineStyle="Solid"  gradientColor="#808080"  gradientStyle="le.gradientstyle.none"  enabled="1"  xScale="1"  yScale="1"  aspectRatioLock="1"  alpha="1"  figID="com.treestar.flowjo.charting.FigChartGrid@589d34db#1671618866320"  rotation="0"  lock="0"  sizeLock="0"  contentLock="0"  wantsDrops="0"  annoOffsetX="0"  annoOffsetY="0"  type="NONE"  rows="0"  columns="0" >
             <WindowPosition x="0"  y="0"  width="0"  height="1"  displayed="0"  panelState="" />
             <Parameters/>
           </Multigraph>
           <PopModelList>
             <DataLayer path="FSC-A, SSC-A subset-1/FSC-H, FSC-A subset/cd8, cd4 subset/B2/Trans"  panelValue="1"  discriminatorValue=""  sampleID="6" >
               <LegendSpec color="#000000"  text=""  chartFill="le.chartfill.none"  lineWeight="Normal"  lineStyle="Solid"  control="0" />
             </DataLayer>
           </PopModelList>
           <WindowPosition x="573"  y="474"  width="256"  height="256"  displayed="1"  panelState="" />
         </ChartData>
       </FigList>
     </Layout>
     <WindowPosition x="0"  y="0"  width="900"  height="600" />
   </LayoutEditor>
   <Scripts>
     <Script lang="text/javascript"  name="New Script    " />
   </Scripts>
   <Experiment>
     <PlateModel name="Plate"  color="#00ffffff"  rows="8"  columns="12"  plateID="00000"  expID="000-00000"  format="Plate"  showNEntries="1"  peHeatmap="1"  peShowEnums="1"  peThickBorders="1" >
       <PrintLayout flipPattern0="0"  rows="1"  columns="1"  padding="36"  header=""  footer=""  headerActive="0"  footerActive="0"  scalingMode="fj.print.scale.none"  scaling="1"  orientation="1"  width="595.2744"  height="841.8888"  imageableX="72"  imageableY="72"  imageableWidth="451.2744"  imageableHeight="697.8888" />
     </PlateModel>
     <PlateEditorState>
       <KeywordList>
         <Keyword attribute="Assay"  value="GFP Reporter" />
         <Keyword attribute="Time point"  value="24hr" />
         <Keyword attribute="Treatment &quot;Drug A&quot;"  value="10ug/L" />
       </KeywordList>
       <StagingArea>
         <StagingWell/>
         <StagingWell/>
         <StagingWell/>
         <StagingWell/>
       </StagingArea>
     </PlateEditorState>
   </Experiment>
   <Exports/>
   <SOPS/>
   <NA/>
 </Workspace>
