# Supplementary material for: Immune training enhances anti-viral responses and improves outcomes in Pax5−/+ mice susceptible to chronic infection
Source: EMBO Mol Med. 2025 Mar 13;17(4):696–721. doi: 10.1038/s44321-025-00208-4 (PMC11982562; doi:10.1038/s44321-025-00208-4)
Supplement: Supplementary file 5 — Source data Fig. 3 [file 44321_2025_208_MOESM5_ESM.zip › 44321_2025_208_MOESM5_ESM/Figure3/Figure3A/Source Data 3A.xlsx]

## Sheet: Sheet1
		WT				Pax5-/+
	B1	762819	625314	1085439	344838	278226	246855	524262	251688
	MZ	233880	200574	346551	280314	44127	69345	80895	44724
	FO	5316930	5417460	5143122	5507001	1938357	2545290	3056706	1902309
	T1	364764	475248	683649	700875	311349	397548	572613	252069
	T2	154191	158415	189990	245781	200040	136233	240771	158064
	T3	296874	248610	194661	236268	150030	122691	205842	153189
