# Supplementary material for: Immune training enhances anti-viral responses and improves outcomes in Pax5−/+ mice susceptible to chronic infection
Source: EMBO Mol Med. 2025 Mar 13;17(4):696–721. doi: 10.1038/s44321-025-00208-4 (PMC11982562; doi:10.1038/s44321-025-00208-4)
Supplement: Supplementary file 5 — Source data Fig. 3 [file 44321_2025_208_MOESM5_ESM.zip › 44321_2025_208_MOESM5_ESM/Figure3/Figure3B/Source Data 3B.xlsx]

## Sheet: Sheet1
		Days post infection	Pax5-/+-LCMV				WT-LCMV
	IgG1	0	3.23551	3.61028	1.14335		3.21791	3.23551	2.39657
		30	1.91546	12.1198	2.76788		1.86822	6.44086	8.14982
		60	2.32206	1.185	1.75236	1.32446	1.90238	0.84246	2.11432	3.36696
		120	1.19	2.52268	1.76034		2.23792	1.95188	1.93954
	IgG2a	0	0.306865	2.56733	0.137715	0.57997	2.61166	0.5543	1.71748
		30	4.54116	12.7405	5.22898		3.35666	20.6263	25.3285
		60	4.34336	1.78732	1.39452	2.1158	3.938	2.62068	3.47724	6.69308
		120	1.82458	4.18332	0.59626		2.8413	4.84652	5.11856
	IgG2b	0	0.51054	4.34815	0.241709	0.601402	1.87518	1.61627	1.86516
		30	0.82494	1.19284	0.48748		2.1259	5.32784	4.49162
		60	0.8599	0.2811	1.0048	0.2627	1.33356	0.8875	1.29082	1.6713
		120	0.20118	0.9274	0.92856		1.31132	1.83228	1.8734
	IgG3	0	2.0589	1.44581	3.865		0.916365	1.52985	0.99507
		30	0.91204	2.87354	1.38532		0.33054	1.97718	2.09936
		60	0.06308	0.71602	0.04916	0.3509	0.08452	0.15424	0.20852	0.42006
		120	0.33244	0.29048	0.03382		0.40054	0.29814	0.31272
	IgA	0	0.30005	0.85085	0.28985	0.16975	0.9169	0.67245	0.2362	0.43715
		30	2.247	0.7016	0.2364		0.8408	0.7112	0.8636
		60	0.2268	0.2054	0.3384	0.2206	0.5522	0.195	0.3584	0.3206
		120	0.216	0.233	0.2392		0.2872	0.4526	0.4284
	IgM	0	2.2536	5.4161	0.97005	2.5239	2.4777	5.36765	10.369
		30	3.0152	2.5138	0.6952		7.4708	7.7414	5.6002
		60	1.1064	1.9962	1.8746	0.8228	6.783	4.663	2.678	2.7168
		120	0.7754	3.143	1.2202		3.1278	2.3352	2.3604
