# Supplementary material for: Immune training enhances anti-viral responses and improves outcomes in Pax5−/+ mice susceptible to chronic infection
Source: EMBO Mol Med. 2025 Mar 13;17(4):696–721. doi: 10.1038/s44321-025-00208-4 (PMC11982562; doi:10.1038/s44321-025-00208-4)
Supplement: Supplementary file 5 — Source data Fig. 3 [file 44321_2025_208_MOESM5_ESM.zip › 44321_2025_208_MOESM5_ESM/Figure3/Figure3C/SourceData3C.xlsx]

## Sheet: Sheet1
		Pax5-/+ -LCMV					WT-LCMV
Days	15	0	0	0	0	0	0	0	0	0	0
	30	10	10	0	0	0	80	20	20	40	10
	60	0	10	20	40		10	10	80	80
	90	20	40	20	10		80	40	80	40
