# Supplementary material for: Immune training enhances anti-viral responses and improves outcomes in Pax5−/+ mice susceptible to chronic infection
Source: EMBO Mol Med. 2025 Mar 13;17(4):696–721. doi: 10.1038/s44321-025-00208-4 (PMC11982562; doi:10.1038/s44321-025-00208-4)
Supplement: Supplementary file 5 — Source data Fig. 3 [file 44321_2025_208_MOESM5_ESM.zip › 44321_2025_208_MOESM5_ESM/Figure3/Figure3D/Source Data 3D.xlsx]

## Sheet: Sheet1
		WT - LCMV				Pax5-/+ - LCMV
	30	1.936	2.77697	3.48385	3.65097	2.30303	1.6094	1.59974	3.13412
	90	3.33426	3.65164	4.94927	4.32662	3.79136	0.970806	1.13792	2.34862
	120	3.59886	4.03439	4.03192	4.77676	2.59795	3.21184	1.20306	3.28641
