# Supplementary material for: Immune training enhances anti-viral responses and improves outcomes in Pax5−/+ mice susceptible to chronic infection
Source: EMBO Mol Med. 2025 Mar 13;17(4):696–721. doi: 10.1038/s44321-025-00208-4 (PMC11982562; doi:10.1038/s44321-025-00208-4)
Supplement: Supplementary file 6 — Source data Fig. 4 [file 44321_2025_208_MOESM6_ESM.zip]

Archive with 11 entries (5 files):
- Figure4/
- Figure4/Figure4A/
- Figure4/Figure4A/Source Data 4A.xlsx
- Figure4/Figure4B/
- Figure4/Figure4B/SourceData4B.xlsx
- Figure4/Figure4C/
- Figure4/Figure4C/SourceSata4C.xlsx
- Figure4/Figure4D/
- Figure4/Figure4D/SourceData4D.xlsx
- Figure4/Figure4E/
- Figure4/Figure4E/SourceData4E.xlsx
