# Supplementary material for: Immune training enhances anti-viral responses and improves outcomes in Pax5−/+ mice susceptible to chronic infection
Source: EMBO Mol Med. 2025 Mar 13;17(4):696–721. doi: 10.1038/s44321-025-00208-4 (PMC11982562; doi:10.1038/s44321-025-00208-4)
Supplement: Supplementary file 6 — Source data Fig. 4 [file 44321_2025_208_MOESM6_ESM.zip › Figure4/Figure4A/Source Data 4A.xlsx]

## Sheet: Sheet1
	Values for the Heat Map
	BM
		Day 0		Day15		Day 120
		Pax5-/+	WT	Pax5-/+	WT	Pax5-/+	WT
	IL-18	-0.0400926	-0.0102752	0.451	3.107	-0.447	0.861212
	CXCL10	-0.00903235	-0.0057601	0.669	1.275	1.089	0.534
	CXCL9	-0.0320593	-0.0159501	1.228	1.213	1.779	-0.604
	CCL3	-0.00372507	-0.0185969	0.852	3.513	1.769	0.934
	CCL4	-0.00836621	-0.0544274	1.178	3.314	1.345	-0.329
	CCL5	-0.0459295	-0.00500656	0.947	0.72	0.877	0.758
	CXCL1	-0.114167	-0.00784884	-0.746	2.054	-0.736	0.382
	IFNγ	-0.0133821	-0.00101256	1.15	2.617	0.989	0.267
	Values for the Heat Map
	Plasma
		Day 0		Day15		Day120
		Pax5-/+	WT	Pax5-/+	WT	Pax5-/+	WT
	IL-18	-0.0935001	0.0847947	0.439389	0.499457	-0.316748	-0.945936
	CXCL10	-0.0103004	0.061033	2.09256	2.7733	2.82699	-0.0469338
	CXCL9	-0.0623476	0.324738	1.10826	1.43392	1.96247	-0.640718
	CCL3	-0.0540113	0.369549	0.829992	1.32894	1.18596	-0.435256
	CCL4	-0.0371826	0.131402	2.28585	4.08638	3.58388	0.231764
	CCL5	-0.226722	-0.223954	1.60483	2.70969	1.36316	-0.726098
	CXCL1	-0.270748	-1.65788	-0.734458	1.92221	-0.12998	0.419995
	IFNγ	-0.00839338	0.142503	1.38352	2.12478	1.24211	-0.136959
BM independent n's
		day 0 Pax5-/+				day0 wt				day15 Pax5-/+				day15 wt				day120 Pax5-/+				day120 wt
	IL-18	-0.430898	0.395261	-0.0846407	-0.0400926	0.223656	-0.178354	-0.0761271	-0.0102752	-0.475752	-0.341128	2.16967	0.450931	2.83388	3.29225	3.19565	3.10726	-1.33136	0.167496	-0.176271	-0.446712	1.39858	0.884161	0.300897	0.861212
	CXCL10	0.169022	0.0278998	-0.224019	-0.00903235	0.159356	-0.0222293	-0.154407	-0.0057601	0.305693	0.412733	1.28916	0.669196	1.64265	0.17623	2.00669	1.27519	0.199536	1.78748	1.27982	1.08895	0.647545	0.693097	0.260261	0.533634
	CXCL9	0.0830455	0.277549	-0.456772	-0.0320593	0.260634	-0.0489758	-0.259509	-0.0159501	0.666355	0.615847	2.40266	1.22829	1.34937	0.476216	1.81403	1.2132	-0.00292044	2.94143	2.39702	1.77851	-0.832123	0.286346	-1.26641	-0.604064
	CCL3	-0.0784741	-0.0744067	0.141706	-0.00372507	0.00419693	-0.314591	0.254604	-0.0185969	0.0455626	0.488729	2.02258	0.852291	3.43758	3.03555	4.06723	3.51345	0.105592	2.65216	2.5489	1.76888	1.47813	1.17587	0.14674	0.933578
	CCL4	-0.151372	-0.0789145	0.205188	-0.00836621	0.447803	-0.519104	-0.0919806	-0.0544274	0.425624	0.499366	2.60947	1.17815	3.58674	2.35469	4.00087	3.3141	-1.54737	3.11889	2.46205	1.34452	-0.131771	0.199166	-1.05326	-0.328621
	CCL5	0.103943	-0.5604	0.318669	-0.0459295	0.0159778	-0.162171	0.131174	-0.00500656	0.92063	1.08985	0.831231	0.947237	1.25709	-0.426672	1.32951	0.719975	0.561526	1.03942	1.02951	0.876815	0.978498	0.975554	0.31999	0.758014
	CXCL1	0.26628	-0.974237	0.365455	-0.114167	0.117458	-0.222392	0.0813883	-0.00784884	-1.01306	-1.04622	-0.179706	-0.746328	2.33985	1.02554	2.79581	2.05373	-1.08017	-0.376563	-0.750022	-0.735585	0.237039	0.169925	0.73761	0.381525
	IFNγ	0.105182	0.149576	-0.294905	-0.0133821	-0.0390696	0.0751015	-0.0390696	-0.00101256	0.45391	0.667425	2.32918	1.15017	2.81598	1.99033	3.04539	2.61724	-0.340229	2.36257	0.944386	0.988909	0.195396	0.195396	0.40952	0.266771
					Average for heat map				Average for heat map				Average for heat map				Average for heat map				Average for heat map				Average for heat map
Plasma independent n's
		day 0 Pax5-/+				day0 wt				day15 Pax5-/+				day15 wt				day120 Pax5-/+				day120 wt
	IL-18	-0.148564	-0.699579	0.567643	-0.0935001	0.413315	-0.425404	0.266473	0.0847947	0.750673	0.503513	0.0639806	0.439389	0.432259	0.389615	0.676496	0.499457	-0.35766	0.140943	-0.733527	-0.316748	-0.762388	-0.950461	-1.12496	-0.945936
	CXCL10	-0.168808	-0.0885318	0.226439	-0.0103004	-0.317757	0.134923	0.365934	0.061033	3.29253	2.96738	0.0177636	2.09256	2.57488	2.98895	2.75606	2.7733	2.99791	2.50529	2.97778	2.82699	-0.746868	1.10501	-0.498941	-0.0469338
	CXCL9	-0.614283	0.435802	-0.00856201	-0.0623476	0.377855	0.156776	0.439584	0.324738	1.71702	1.79141	-0.183649	1.10826	1.08122	1.8178	1.40276	1.43392	2.67914	1.10056	2.10771	1.96247	-0.944044	-0.317858	-0.660251	-0.640718
	CCL3	-0.543071	0.429343	-0.0483062	-0.0540113	-0.144522	0.796239	0.456929	0.369549	1.5	1.21989	-0.229913	0.829992	0.893372	0.917318	2.17614	1.32894	1.49202	0.734463	1.3314	1.18596	-0.58123	-0.143308	-0.58123	-0.435256
	CCL4	0.00869096	0.343558	-0.463797	-0.0371826	-0.537797	0.413947	0.518056	0.131402	3.63844	3.23664	-0.0175406	2.28585	3.77287	4.24493	4.24134	4.08638	4.95068	1.99891	3.80205	3.58388	0.0774045	0.711755	-0.0938669	0.231764
	CCL5	-0.633785	0.867793	-0.914173	-0.226722	-0.918942	-0.197345	0.444424	-0.223954	2.75367	2.1875	-0.12668	1.60483	2.63398	2.56191	2.93318	2.70969	1.88705	0.676334	1.52609	1.36316	-1.22422	0.106654	-1.06072	-0.726098
	CXCL1	0.292936	-1.64669	0.541512	-0.270748	-1.4075	-1.31064	-2.2555	-1.65788	0.299088	-1.36798	-1.13449	-0.734458	2.35364	2.10487	1.30812	1.92221	-0.193725	-0.134485	-0.061729	-0.12998	0.0888093	0.790904	0.380272	0.419995
	IFNγ	-0.218772	0.0358007	0.157791	-0.00839338	-0.881737	0.806319	0.502927	0.142503	1.66258	1.8672	0.620763	1.38352	1.22741	2.9576	2.18934	2.12478	1.83708	0.592194	1.29707	1.24211	-0.357552	0.397335	-0.450661	-0.136959
					Average for heat map				Average for heat map				Average for heat map				Average for heat map				Average for heat map				Average for heat map
