# Supplementary material for: Immune training enhances anti-viral responses and improves outcomes in Pax5−/+ mice susceptible to chronic infection
Source: EMBO Mol Med. 2025 Mar 13;17(4):696–721. doi: 10.1038/s44321-025-00208-4 (PMC11982562; doi:10.1038/s44321-025-00208-4)
Supplement: Supplementary file 6 — Source data Fig. 4 [file 44321_2025_208_MOESM6_ESM.zip › Figure4/Figure4B/SourceData4B.xlsx]

## Sheet: Sheet1
		Days post infection	WT + Docile- gp33											PAX5-/+ + Docile-gp33
		30	44444	110113	52891	78246								84256	83310	71226	77313
		90	15517	53891	49331	75524	47036	47406	24149	45177	10253	8912	11773	47006	32652	67965	35186	53741	24089	79535	67502	7752	7509	8490
		120	10053	1722	2788									11126	2164	2334	1874
		Days post infection	WT + Docile np396											PAX5-/+ + Docile np
		30	2924.72	11657.7	6255.96	8550.64								9149.22	16403.7	6470.73	7627.47
		90	630	3939	1940	1704	1149	4745	8926	1691	3308	5754	2820	8690	5881	10103	9667	2865	4119	3596	13578	2615	1042	12926
		120	3601	5447	5241									52743	4617	1902	2902
