# Supplementary material for: Immune training enhances anti-viral responses and improves outcomes in Pax5−/+ mice susceptible to chronic infection
Source: EMBO Mol Med. 2025 Mar 13;17(4):696–721. doi: 10.1038/s44321-025-00208-4 (PMC11982562; doi:10.1038/s44321-025-00208-4)
Supplement: Supplementary file 6 — Source data Fig. 4 [file 44321_2025_208_MOESM6_ESM.zip › Figure4/Figure4C/SourceSata4C.xlsx]

## Sheet: Sheet1
	TIM-3
		WT-LCMV						Pax5-/+ -LCMV
Days post infection	15	0.893	0.926	1	1.181			0.792	0.909	0.867	0.786
	30	1.237	0.767	1.058	0.939			1.145	1.385	0.922	0.908
	90	0.937706	1.23333	0.828966	1.01	0.89	1.1	2.05665	2.36309	1.20979	3.08897	0.993	2.034	1.976
	120	0.817	1.046	1.137				1.084	0.987	1.154	1.202
	LAG3
		WT-LCMV								Pax5-/+ -LCMV
Days post infection	30	0.96	0.91	1.062	1.067					1.297	1.168	1.209	1.283
	90	0.811396	1.0618	1.12681	0.948	1.006	1.292	1.049	0.705	1.41212	0.988363	1.25682	0.978732	1.109	1.191	1.339	1.233
	PD1
		WT-LCMV				Pax5-/+ -LCMV
Days post infection	15	1.085	0.974	0.936	1.006	1.078	1.051	1.011	1.116
	30	0.558	1.722	0.698	1.022	1.325	1.063	1.138	1.047
	90	1.035	0.983	0.982		1.079	1.015	1.416
	120	1	0.839	1.176		1.662	1.324	1.361	1.556
