# Supplementary material for: Immune training enhances anti-viral responses and improves outcomes in Pax5−/+ mice susceptible to chronic infection
Source: EMBO Mol Med. 2025 Mar 13;17(4):696–721. doi: 10.1038/s44321-025-00208-4 (PMC11982562; doi:10.1038/s44321-025-00208-4)
Supplement: Supplementary file 6 — Source data Fig. 4 [file 44321_2025_208_MOESM6_ESM.zip › Figure4/Figure4D/SourceData4D.xlsx]

## Sheet: Sheet1
		WT-LCMV							Pax5-/+ LCMV
	B220+	0.094	0.14	0.12	0.11	0.14	0.29	0.34	0.14	0.095	0.098	0.38	0.24	0.31
	B220-	0.23	0.23	0.3	0.36	0.28	0.24	0.38	0.15	0.19	0.17	0.24	0.27	0.25
		WT-LCMV							Pax5-/+ LCMV
	CD28low	19.1	13	14.4	21.5	23.6	18.1	25.3	28.4	26.3	23.3	23.4	19.8	24.9
	CD28high	80.9	87.8	85.6	79	76.4	81.9	74.4	71.6	74.7	75.6	76	79.7	72.9
