# Supplementary material for: Immune training enhances anti-viral responses and improves outcomes in Pax5−/+ mice susceptible to chronic infection
Source: EMBO Mol Med. 2025 Mar 13;17(4):696–721. doi: 10.1038/s44321-025-00208-4 (PMC11982562; doi:10.1038/s44321-025-00208-4)
Supplement: Supplementary file 6 — Source data Fig. 4 [file 44321_2025_208_MOESM6_ESM.zip › Figure4/Figure4E/SourceData4E.xlsx]

## Sheet: Sheet1
		plasmoblasts			plasma cells
	WT	29.9	37.7		70.1	61.9
	Pax5-/+	35.3	21.4	25.4	64.1	78.6	74.6
