# Supplementary material for: Immune training enhances anti-viral responses and improves outcomes in Pax5−/+ mice susceptible to chronic infection
Source: EMBO Mol Med. 2025 Mar 13;17(4):696–721. doi: 10.1038/s44321-025-00208-4 (PMC11982562; doi:10.1038/s44321-025-00208-4)
Supplement: Supplementary file 7 — Source data Fig. 5 [file 44321_2025_208_MOESM7_ESM.zip]

Archive with 10 entries (4 files):
- 44321_2025_208_MOESM7_ESM/
- 44321_2025_208_MOESM7_ESM/Figure5/
- 44321_2025_208_MOESM7_ESM/Figure5/5A/
- 44321_2025_208_MOESM7_ESM/Figure5/5A/SourceData5A.xlsx
- 44321_2025_208_MOESM7_ESM/Figure5/5C/
- 44321_2025_208_MOESM7_ESM/Figure5/5C/Source Data 5C.xlsx
- 44321_2025_208_MOESM7_ESM/Figure5/5D/
- 44321_2025_208_MOESM7_ESM/Figure5/5D/SourceDta5D.xlsx
- 44321_2025_208_MOESM7_ESM/Figure5/5E/
- 44321_2025_208_MOESM7_ESM/Figure5/5E/Sourcedata5E.xlsx
