# Supplementary material for: Immune training enhances anti-viral responses and improves outcomes in Pax5−/+ mice susceptible to chronic infection
Source: EMBO Mol Med. 2025 Mar 13;17(4):696–721. doi: 10.1038/s44321-025-00208-4 (PMC11982562; doi:10.1038/s44321-025-00208-4)
Supplement: Supplementary file 7 — Source data Fig. 5 [file 44321_2025_208_MOESM7_ESM.zip › 44321_2025_208_MOESM7_ESM/Figure5/5A/SourceData5A.xlsx]

## Sheet: Sheet1
	PBS			Beta-Glucan
WT	1.16	1.66	1.07	3.23	4.96	5.39
Pax5-/+	1.6	1.68	1.96	2.82	3.76	3.32
