# Supplementary material for: Immune training enhances anti-viral responses and improves outcomes in Pax5−/+ mice susceptible to chronic infection
Source: EMBO Mol Med. 2025 Mar 13;17(4):696–721. doi: 10.1038/s44321-025-00208-4 (PMC11982562; doi:10.1038/s44321-025-00208-4)
Supplement: Supplementary file 7 — Source data Fig. 5 [file 44321_2025_208_MOESM7_ESM.zip › 44321_2025_208_MOESM7_ESM/Figure5/5C/Source Data 5C.xlsx]

## Sheet: Sheet1
	Days	Pax5-/+-β-Glucan- Docile	Pax5-/+-β-Glucan	WT-β-Glucan-Docile	WT-β-Glucan
	220	1
	340	1
	348	1
	348			0
	220			0
	348			0
	340			0
	427	0
	427	0
	427	0
	427	0
	427	0
	427	0
	427		0
	427		0
	427		0
	427		0
	427		0
	427		0
	427			0
	427			0
	427			0
	427			0
	427			0
	427			0
	427				0
	427				0
	427				0
	427				0
	427				0
	427				0
