# Supplementary material for: Immune training enhances anti-viral responses and improves outcomes in Pax5−/+ mice susceptible to chronic infection
Source: EMBO Mol Med. 2025 Mar 13;17(4):696–721. doi: 10.1038/s44321-025-00208-4 (PMC11982562; doi:10.1038/s44321-025-00208-4)
Supplement: Supplementary file 7 — Source data Fig. 5 [file 44321_2025_208_MOESM7_ESM.zip › 44321_2025_208_MOESM7_ESM/Figure5/5D/SourceDta5D.xlsx]

## Sheet: Sheet1
	BM			Spleen			LN
	S	C		S	C		S	C
	2.47712	5.18		5.47712	2.47712		3.48	2.47712
	2.47712	2.47712		2.47712	4.77815		3.32	2.47712
	2.47712	2.47712		2.47712	2.47712		2.47712	2.47712
		2.47712			5.1			2.47712
		2.47712			2.47712			2.47712
		2.47712			2.47712			2.47712
		2.47712			2.47712			4.48
		2.47712			2.47712			2.47712
		2.47712			2.47712			2.47712
		2.47712			2.47712			2.47712
		2.47712			2.47712			2.47712
		2.47712			2.47712
