# Supplementary material for: Immune training enhances anti-viral responses and improves outcomes in Pax5−/+ mice susceptible to chronic infection
Source: EMBO Mol Med. 2025 Mar 13;17(4):696–721. doi: 10.1038/s44321-025-00208-4 (PMC11982562; doi:10.1038/s44321-025-00208-4)
Supplement: Supplementary file 7 — Source data Fig. 5 [file 44321_2025_208_MOESM7_ESM.zip › 44321_2025_208_MOESM7_ESM/Figure5/5E/Sourcedata5E.xlsx]

## Sheet: Sheet1
				LCMV		LCMV+B-glucan
				Pax5-/+	WT	Pax5-/+	WT
			Succumbed	16	4	3	0
			Survived	7	13	6	10
