# Supplementary material for: Immune training enhances anti-viral responses and improves outcomes in Pax5−/+ mice susceptible to chronic infection
Source: EMBO Mol Med. 2025 Mar 13;17(4):696–721. doi: 10.1038/s44321-025-00208-4 (PMC11982562; doi:10.1038/s44321-025-00208-4)
Supplement: Supplementary file 8 — Source data Fig. 6 [file 44321_2025_208_MOESM8_ESM.zip]

Archive with 17 entries (8 files):
- Figure6/
- Figure6/6A/
- Figure6/6A/SourceData6A.xlsx
- Figure6/6B/
- Figure6/6B/SourceData6B.xlsx
- Figure6/6C/
- Figure6/6C/SourceData6C.xlsx
- Figure6/6D/
- Figure6/6D/Source data 6D.xlsx
- Figure6/6E/
- Figure6/6E/6ESourceData.xlsx
- Figure6/6F/
- Figure6/6F/SOURCEDdata6F.xlsx
- Figure6/6G/
- Figure6/6G/Source data 6G.xlsx
- Figure6/6H/
- Figure6/6H/Source data 6H.xlsx
