# Supplementary material for: Immune training enhances anti-viral responses and improves outcomes in Pax5−/+ mice susceptible to chronic infection
Source: EMBO Mol Med. 2025 Mar 13;17(4):696–721. doi: 10.1038/s44321-025-00208-4 (PMC11982562; doi:10.1038/s44321-025-00208-4)
Supplement: Supplementary file 8 — Source data Fig. 6 [file 44321_2025_208_MOESM8_ESM.zip › Figure6/6A/SourceData6A.xlsx]

## Sheet: Sheet1
		LCMV											LCMV-Beta-Glucan
Day	15	5.62325	5.79934	5.89209									2.47712	5.81954	5.95424
	30	5.43136	4.38021	2.47712	5.07918	2.47712	3.95424	6.25527	5.756	5.82	5.708	5.322	2.47712	4.38021	4.38021	2.47712	4.77815	2.47712	2.47712
