# Supplementary material for: Immune training enhances anti-viral responses and improves outcomes in Pax5−/+ mice susceptible to chronic infection
Source: EMBO Mol Med. 2025 Mar 13;17(4):696–721. doi: 10.1038/s44321-025-00208-4 (PMC11982562; doi:10.1038/s44321-025-00208-4)
Supplement: Supplementary file 8 — Source data Fig. 6 [file 44321_2025_208_MOESM8_ESM.zip › Figure6/6B/SourceData6B.xlsx]

## Sheet: Sheet1
		PBS							β-Glucan
Time (Days)	30	20	10	20	40	20	20	20	40	40	40	20	80	40	40
	60	80	40	40	20				40	80	80
