# Supplementary material for: Immune training enhances anti-viral responses and improves outcomes in Pax5−/+ mice susceptible to chronic infection
Source: EMBO Mol Med. 2025 Mar 13;17(4):696–721. doi: 10.1038/s44321-025-00208-4 (PMC11982562; doi:10.1038/s44321-025-00208-4)
Supplement: Supplementary file 8 — Source data Fig. 6 [file 44321_2025_208_MOESM8_ESM.zip › Figure6/6C/SourceData6C.xlsx]

## Sheet: Sheet1
	Uninfected							Uninfected beta			LCMV							LCMV-beta glucan
Pro-B	25990	18151	26279	8605	11194	18372	17125	37227	14753	38475	8203	2908	9147	0	145	138	313	72590	16357	7158
Pre-BI	187961	63703	38797	172094	163483	104165	94351	101993	42360	81753	1911	1510	3427	1027	5788	6450	9863	161493	13314	6214
Pre-BII	167313	88808	40651	172002	135024	50834	49234	206864	116663	55335	1163	1177	1642	685	3908	2473	6095	17537	3004	2789
Imm.	312756	128191	66938	808651	378161	680987		263677	105267	88346	4000	7543	7903	35385	1457	19694		14369	3692	6850
Recir.	400585	292736	101884	1460523	1756157	1932987		841570	465055	148481	85496	156172	134328	450103	5386	214868		257331	97104	216170
