# Supplementary material for: Immune training enhances anti-viral responses and improves outcomes in Pax5−/+ mice susceptible to chronic infection
Source: EMBO Mol Med. 2025 Mar 13;17(4):696–721. doi: 10.1038/s44321-025-00208-4 (PMC11982562; doi:10.1038/s44321-025-00208-4)
Supplement: Supplementary file 8 — Source data Fig. 6 [file 44321_2025_208_MOESM8_ESM.zip › Figure6/6D/Source data 6D.xlsx]

## Sheet: Sheet1
			LCMV-(gp33)							LCMV+ β-Glucan (gp33)							LCMV+(np396)							LCMV+ β-Glucan (np396)
	Spleen	15	199246	87469	108270	78048	91593	195957		497112	203640	199168					20310	8531	2988	6163	4233	6981		67568	4087	7669
	Spleen	30	68084	8976	103075	13459	119171	26190	37954	32358	44805	62448	66527	34282	101096	57833	11618.2	5472	37356	2660	27593	3556	3405	11672.5	17398	15000.2	22371	6932	27198	21225
	Spleen	60	3038	14794	12371					32306	16329	3602					1642	5752	5269					16195	4844	1561
			LCMV-(gp33)							LCMV+ β-Glucan (gp33)							LCMV+(np396)							LCMV+ β-Glucan (np396)
	Liver	15	570647	218562	317195					164317	237639	367879					17046	11636	11291					21176	11652	10336
	Liver	30	332349	424773	60404	266558	43466	113261	292752	52481	767260	695126	20551	372652	43801	21877	8244.08	32238.8	14325.5	4580	9326	5243	6543	24137.4	36693.8	17330.9	13072	13173	18131	18766
	Liver	60	59513	48068	34455					33438	60765	73124	9077				13489	7425	15560					11073	13097	23802	9028
			LCMV-(gp33)										LCMV+ β-Glucan (gp33)												LCMV+(np396)											LCMV+ β-Glucan (np396)
	Blood	15	15576	10802	40656	8741	48243	1985	4178	11980	5006	20796	538731	6907	42175	25216	52938	5335	62456	23642	10501	16513	6815	159340	8246	2093	9313	8079	3797	200	18989	17834	1090	4110	8446	72495	3798	31804	24041	2290	10396	6688	2097	1200	1299	43604
	Blood	30	4261	20124	4297	69835	5598	4995					171534	45317	3588	104890	15967	81035	152794						13280	1316	1772	700	13519	405	404					4536	2234	1363	39361	7593	28447	49334
	Blood	60	3573	4798	2607								25284	6173	3205	2796									6397	4203	2404									11990	1413	1218	1402
			LCMV-(gp33)						LCMV+ β-Glucan (gp33)							LCMV+(np396)							LCMV+ β-Glucan (np396)
	BM	15	104204	113778	216146				117759	84749.8	98036.2					13687	8044	17572					19785	25382	22965
	BM	30	198761	202125	30277	12172	5219	29392	243438	216093	77971	12237	39266	19004	8817	7319.06	20192.5	12231.1	2624	3591	156	2844	8067.63	21783.6	1732.84	4285	9299	10604	4699
	BM	60	9229	13023	22442				18053	18542	6695	10743				5580	5217	6297					16426	5394	4021	5535
