# Supplementary material for: Immune training enhances anti-viral responses and improves outcomes in Pax5−/+ mice susceptible to chronic infection
Source: EMBO Mol Med. 2025 Mar 13;17(4):696–721. doi: 10.1038/s44321-025-00208-4 (PMC11982562; doi:10.1038/s44321-025-00208-4)
Supplement: Supplementary file 8 — Source data Fig. 6 [file 44321_2025_208_MOESM8_ESM.zip › Figure6/6E/6ESourceData.xlsx]

## Sheet: Sheet1
		LCMV			LCMV-𝛽-Glucan
	C	4149	3387	2680	1861	1465	3079
	gp33	2317	5763	5381	36398	13593	11196
