# Supplementary material for: Immune training enhances anti-viral responses and improves outcomes in Pax5−/+ mice susceptible to chronic infection
Source: EMBO Mol Med. 2025 Mar 13;17(4):696–721. doi: 10.1038/s44321-025-00208-4 (PMC11982562; doi:10.1038/s44321-025-00208-4)
Supplement: Supplementary file 8 — Source data Fig. 6 [file 44321_2025_208_MOESM8_ESM.zip › Figure6/6G/Source data 6G.xlsx]

## Sheet: Sheet1
			PD-L1 on monocytes			ALL organs Day30
			LCMV				LCMV + β-Glucan
		Liver	2553	1365	2176	2052	966	1847	1035	957
		Spleen	1990	1513	2461	1970	1065	1437	1006	848
		LN	6708	7772	8639	9386	4495	5561	3894	5551
		BM	1206	1049	1320	1268	977	1105	937	930
			PD-L1 on blood monocytes
		Days post infection	LCMV								LCMV + β-Glucan
		15	828	2176	1929	3654	2788	2740	2470	2755	1241	4023	1356	1289	3718	3187	3376	1577
		30	1390	1015	1584	1498	1423	1641			810	1901	840	826	1002	1635	1780
		60	1015	1046	2725						1146	984	1181	1313
