# Supplementary material for: Immune training enhances anti-viral responses and improves outcomes in Pax5−/+ mice susceptible to chronic infection
Source: EMBO Mol Med. 2025 Mar 13;17(4):696–721. doi: 10.1038/s44321-025-00208-4 (PMC11982562; doi:10.1038/s44321-025-00208-4)
Supplement: Supplementary file 8 — Source data Fig. 6 [file 44321_2025_208_MOESM8_ESM.zip › Figure6/6H/Source data 6H.xlsx]

## Sheet: Sheet1
		Days post infection	LCMV					β-Glucan, LCMV
	CXCL9	15	9549.15	3993.65	8119.75	1073.18	10618.8	253.03	3632.08	4729.2	115.03	164.6
		60	363.81	891.91	827.46	142.98	196.68	103.7	830.66	973.59	770.18	110.47	62.69
	CXCL10	15	189.99	182.83	237.75	179.06	163.64	11.28	180.94	155.35	9.44	17.34
		60	25.29	43.75	57.74	33	11.18	3.62	51.05	45.18	60.61	13.05	15.61
	CCL3	15	6.88	3.72	6.82	5.05	3.89	0	1.66	2.28	0	1.16
		60	0	0	0	0	0	0	0	0	0	0
	CCL5	15	296.84	185.61	337.92	236.72	149.42	31.57	205.15	219.51	26.21	55.93
		60	29.45	57.7	25.39	33.38	26.71	15.11	14.07	35.99	44.17	22.13	30.46
