# Supplementary material for: Immune training enhances anti-viral responses and improves outcomes in Pax5−/+ mice susceptible to chronic infection
Source: EMBO Mol Med. 2025 Mar 13;17(4):696–721. doi: 10.1038/s44321-025-00208-4 (PMC11982562; doi:10.1038/s44321-025-00208-4)
Supplement: Supplementary file 9 — Source data Fig. 7 [file 44321_2025_208_MOESM9_ESM.zip]

Archive with 48 entries (32 files):
- Figure7/
- Figure7/7B/
- Figure7/7B/SourceData 7B.xlsx
- Figure7/7C/
- Figure7/7C/Source Data7C.xlsx
- Figure7/7D/
- Figure7/7D/SourceData7D.xlsx
- Figure7/7E/
- Figure7/7E/Source Data7E.xlsx
- Figure7/7F/
- Figure7/7F/Source Data 7F.xlsx
- Figure7/7G/
- Figure7/7G/Source Data 7G.xlsx
- Figure7/7J/
- Figure7/7J/LCMV/
- Figure7/7J/LCMV/cd3.tif
- Figure7/7J/LCMV/b220.tif
- Figure7/7J/LCMV/ly6c.tif
- Figure7/7J/LCMV/merge.tif
- Figure7/7J/LCMV/H&E.tiff
- Figure7/7J/LCMV/grayscale/
- Figure7/7J/LCMV/grayscale/b220grey.tif
- Figure7/7J/LCMV/grayscale/cd3grey.tif
- Figure7/7J/LCMV/grayscale/ly6cgrey.tif
- Figure7/7J/bglucan, LCMV/
- Figure7/7J/bglucan, LCMV/cd3.tif
- Figure7/7J/bglucan, LCMV/b220.tif
- Figure7/7J/bglucan, LCMV/ly6c.tif
- Figure7/7J/bglucan, LCMV/merge.tif
- Figure7/7J/bglucan, LCMV/H&E.tiff
- Figure7/7J/bglucan, LCMV/grayscale/
- Figure7/7J/bglucan, LCMV/grayscale/b220grey.tif
- Figure7/7J/bglucan, LCMV/grayscale/cd3grey.tif
- Figure7/7J/bglucan, LCMV/grayscale/ly6cgrey.tif
- Figure7/7J/LCMV, bglucan/
- Figure7/7J/LCMV, bglucan/cd3.tif
- Figure7/7J/LCMV, bglucan/b220.tif
- Figure7/7J/LCMV, bglucan/ly6c.tif
- Figure7/7J/LCMV, bglucan/merge.tif
- Figure7/7J/LCMV, bglucan/H&E.tiff
- Figure7/7J/LCMV, bglucan/grayscale/
- Figure7/7J/LCMV, bglucan/grayscale/b220grey.tif
- Figure7/7J/LCMV, bglucan/grayscale/cd3grey.tif
- Figure7/7J/LCMV, bglucan/grayscale/l6cgrey.tif
- Figure7/7H/
- Figure7/7H/Source Data7H.xlsx
- Figure7/7I/
- Figure7/7I/SourceData7I.xlsx
