# Supplementary material for: Immune training enhances anti-viral responses and improves outcomes in Pax5−/+ mice susceptible to chronic infection
Source: EMBO Mol Med. 2025 Mar 13;17(4):696–721. doi: 10.1038/s44321-025-00208-4 (PMC11982562; doi:10.1038/s44321-025-00208-4)
Supplement: Supplementary file 9 — Source data Fig. 7 [file 44321_2025_208_MOESM9_ESM.zip › Figure7/7C/Source Data7C.xlsx]

## Sheet: Sheet1
			LCMV						LCMV, β-Glucan
		Liver	6.43136	5.77815	6.38021	6.43136	6.65321	6.98227	5.77815	6.17609	5.83885	6.25527	5.77815	6.17609
		Spleen	6.24055	5.85733	5.75587	5.93952	5.99564	6.03342	5.17609	5.32222	5.59106	5.77815	5.98227	5.68124
