# Supplementary material for: Immune training enhances anti-viral responses and improves outcomes in Pax5−/+ mice susceptible to chronic infection
Source: EMBO Mol Med. 2025 Mar 13;17(4):696–721. doi: 10.1038/s44321-025-00208-4 (PMC11982562; doi:10.1038/s44321-025-00208-4)
Supplement: Supplementary file 9 — Source data Fig. 7 [file 44321_2025_208_MOESM9_ESM.zip › Figure7/7D/SourceData7D.xlsx]

## Sheet: Sheet1
				LCMV	LCMV,B-glucan
				14475	31958
				3963	11567
				11539	41751
				4349	45894
				4965	9544
				11188
