# Supplementary material for: Immune training enhances anti-viral responses and improves outcomes in Pax5−/+ mice susceptible to chronic infection
Source: EMBO Mol Med. 2025 Mar 13;17(4):696–721. doi: 10.1038/s44321-025-00208-4 (PMC11982562; doi:10.1038/s44321-025-00208-4)
Supplement: Supplementary file 9 — Source data Fig. 7 [file 44321_2025_208_MOESM9_ESM.zip › Figure7/7E/Source Data7E.xlsx]

## Sheet: Sheet1
			LCMV						β-Glucan, LCMV
			20	20	10	10	0	0	10	10	10	0	10	10
