# Supplementary material for: Immune training enhances anti-viral responses and improves outcomes in Pax5−/+ mice susceptible to chronic infection
Source: EMBO Mol Med. 2025 Mar 13;17(4):696–721. doi: 10.1038/s44321-025-00208-4 (PMC11982562; doi:10.1038/s44321-025-00208-4)
Supplement: Supplementary file 9 — Source data Fig. 7 [file 44321_2025_208_MOESM9_ESM.zip › Figure7/7F/Source Data 7F.xlsx]

## Sheet: Sheet1
			LCMV					β-Glucan, LCMV					LCMV, β-Glucan
		Blood	1736	1488	1957	1473	598	651	849	878	510	991	848	699	1202	557	653
		LN	18325	18839	13508	17935	8655	10849	8914	10507	2552	11373	12704	15674	16643	15474	10045
		liver	2433	2157	2166	2234	2644	2089	2098	2159	2231	2280	2249	2654	3065	2387	2914
