# Supplementary material for: Immune training enhances anti-viral responses and improves outcomes in Pax5−/+ mice susceptible to chronic infection
Source: EMBO Mol Med. 2025 Mar 13;17(4):696–721. doi: 10.1038/s44321-025-00208-4 (PMC11982562; doi:10.1038/s44321-025-00208-4)
Supplement: Supplementary file 9 — Source data Fig. 7 [file 44321_2025_208_MOESM9_ESM.zip › Figure7/7G/Source Data 7G.xlsx]

## Sheet: Sheet1
		LCMV				β-Glucan, LCMV					LCMV, β-Glucan
LN	control	2321	2063	2038	2356	2041	1867	2072	2380	1980	2102	1865	1854	2136	1858
	GP33 stimuli	2786	2694	2707	2747	3022	3058	3312	3742	3348	2828	2552	2515	3424	3053
LIVER	control	2098	2221	2098	2190	2434	2226	2985	2724	2473	2033	2184	2444	1847	2136
	GP33 stimuli	3069	3486	2802	3029	3505	3315	4006	3912	3945	2832	3578	2843	1562	2162
