# Supplementary material for: Immune training enhances anti-viral responses and improves outcomes in Pax5−/+ mice susceptible to chronic infection
Source: EMBO Mol Med. 2025 Mar 13;17(4):696–721. doi: 10.1038/s44321-025-00208-4 (PMC11982562; doi:10.1038/s44321-025-00208-4)
Supplement: Supplementary file 9 — Source data Fig. 7 [file 44321_2025_208_MOESM9_ESM.zip › Figure7/7H/Source Data7H.xlsx]

## Sheet: Sheet1
			LCMV					β-Glucan, LCMV					LCMV, β-Glucan
		Spleen	186	174	201	186	166	232	160	252	237	336	225	228	219	257	230
		Blood	435	523	457	392	331	419	344	371	394	454	447	417	498	439	447
		Liver	241	143	198	221	191	247	221	231	274	280	249	233	256	228	307
