# Supplementary material for: Immune training enhances anti-viral responses and improves outcomes in Pax5−/+ mice susceptible to chronic infection
Source: EMBO Mol Med. 2025 Mar 13;17(4):696–721. doi: 10.1038/s44321-025-00208-4 (PMC11982562; doi:10.1038/s44321-025-00208-4)
Supplement: Supplementary file 10 — EV Figure Source Data [file 44321_2025_208_MOESM10_ESM.zip]

Archive with 6 entries (5 files):
- 44321_2025_208_MOESM10_ESM/
- 44321_2025_208_MOESM10_ESM/EMM-2024-20084-V3-Figure_EV2_Source_Data-sd.zip
- 44321_2025_208_MOESM10_ESM/EMM-2024-20084-V3-Figure_EV3_Source_Data-sd.zip
- 44321_2025_208_MOESM10_ESM/EMM-2024-20084-V3-Figure_EV5_Source_Data-sd.zip
- 44321_2025_208_MOESM10_ESM/EMM-2024-20084-V3-Figure_EV1_Source_Data-sd.zip
- 44321_2025_208_MOESM10_ESM/EMM-2024-20084-V3-Figure_EV4_Source_Data-sd.zip
